# Supplementary material for: Broad Vitamin B6-Related Metabolic Disturbances in a Zebrafish Model of Hypophosphatasia (TNSALP-Deficiency)
Source: Int J Mol Sci. 2025 Apr 1;26(7):3270. doi: 10.3390/ijms26073270 (PMC11990062; doi:10.3390/ijms26073270)
Supplement: Supplementary file 1 [file ijms-26-03270-s001.zip]

Archive with 5 entries (5 files):
- Suplemental Figures_alpl_manuscript_IJMS_R1.pdf
- Table S1.pdf
- Table S2.xlsx
- Table S3.xlsx
- Table S4.xlsx
