# Supplementary material for: Broad Vitamin B6-Related Metabolic Disturbances in a Zebrafish Model of Hypophosphatasia (TNSALP-Deficiency)
Source: Int J Mol Sci. 2025 Apr 1;26(7):3270. doi: 10.3390/ijms26073270 (PMC11990062; doi:10.3390/ijms26073270)
Supplement: Supplementary file 1 [file ijms-26-03270-s001.zip › Table S2.xlsx]

## Sheet: Table S2
Table S2. Significantly (p<0.05) altered metaboliotes identified in untreated and 0.1 mM pyridoxine-treated 5dpf old alpl-/- embryos using one-way ANOVA with Tukey's HSD as the posthoc test. Metabolites were measurered using DI-HRMS as described in materials and methods section. Statistical analysis was performed using Metaboanalyst 6.0 statistical analysis [one factor] module.
#	m/z	HMDB ID	Name	f.value	p.value	-log10(p)	FDR	Tukey's HSD
1	302.246	HMDB11530	MG(0:0/14:0/0:0)	127.46	3.1307e-19	18.504	6.0234e-16	alpl KO+PN-alpl KO	WT-alpl KO	WT+PN-alpl KO	WT-alpl KO+PN	WT+PN-alpl KO+PN	WT+PN-WT
	302.246	HMDB11561	MG(14:0/0:0/0:0)
2	100.052	HMDB00509	Senecioic acid	64.275	1.5716e-14	13.804	1.5119e-11	alpl KO+PN-alpl KO	WT-alpl KO	WT+PN-alpl KO	WT-alpl KO+PN	WT+PN-WT
	100.052	HMDB01862	2-Ethylacrylic acid
	100.052	HMDB02167	3-Methylbutyrolactone
3	116.011	HMDB00134	Fumaric acid	52.607	3.0701e-13	12.513	1.5013e-10	alpl KO+PN-alpl KO	WT-alpl KO	WT-alpl KO+PN	WT+PN-WT
	116.011	HMDB00176	Maleic acid
4	113.059	HMDB00562	Creatinine	52.548	3.1211e-13	12.506	1.5013e-10	alpl KO+PN-alpl KO	WT-alpl KO	WT+PN-alpl KO	WT-alpl KO+PN	WT+PN-WT
5	183.053	HMDB00017	4-Pyridoxic acid	50.298	5.8876e-13	12.23	2.2655e-10	alpl KO+PN-alpl KO	WT+PN-alpl KO	WT-alpl KO+PN	WT+PN-alpl KO+PN	WT+PN-WT
6	116.047	HMDB00019	Alpha-ketoisovaleric acid	47.493	1.3423e-12	11.872	4.3042e-10	alpl KO+PN-alpl KO	WT-alpl KO	WT+PN-alpl KO	WT-alpl KO+PN	WT+PN-WT
	116.047	HMDB00310	Methylacetoacetic acid
	116.047	HMDB00720	Levulinic acid
	116.047	HMDB01865	2-Oxovaleric acid
	116.047	HMDB03771	2-Methylacetoacetic acid
	116.047	HMDB12233	Glutarate semialdehyde
7	132.053	HMDB00026	Ureidopropionic acid	43.48	4.6767e-12	11.33	1.2854e-09	alpl KO+PN-alpl KO	WT-alpl KO	WT+PN-alpl KO	WT-alpl KO+PN	WT+PN-WT
	132.053	HMDB00168	L-Asparagine
	132.053	HMDB11733	Glycyl-glycine
	132.053	HMDB12265	N-Carbamoylsarcosine
	132.053	HMDB33780	D-Asparagine
8	481.317	HMDB10381	LysoPC(15:0)	43.058	5.3616e-12	11.271	1.2895e-09	alpl KO+PN-alpl KO	WT+PN-alpl KO	WT-alpl KO+PN	WT+PN-WT
	481.317	HMDB11129	LysoPE(0:0/18:0)
	481.317	HMDB11130	LysoPE(18:0/0:0)
9	222.068	HMDB03075	Flavone	42.312	6.84e-12	11.165	1.4622e-09	alpl KO+PN-alpl KO	WT-alpl KO	WT+PN-alpl KO
10	328.24	HMDB02183	Docosahexaenoic acid	40.557	1.2302e-11	10.91	2.2458e-09	alpl KO+PN-alpl KO	WT+PN-alpl KO	WT-alpl KO+PN	WT+PN-WT
11	76.016	HMDB00115	Glycolic acid	40.431	1.284e-11	10.891	2.2458e-09	alpl KO+PN-alpl KO	WT-alpl KO	WT+PN-alpl KO	WT-alpl KO+PN	WT+PN-WT
12	135.068	HMDB10715	2-Phenylacetamide	39.661	1.6725e-11	10.777	2.6815e-09	alpl KO+PN-alpl KO	WT+PN-alpl KO	WT-alpl KO+PN	WT+PN-WT
13	114.068	HMDB00453	Delta-Hexanolactone	39.399	1.8315e-11	10.737	2.7107e-09	alpl KO+PN-alpl KO	WT+PN-alpl KO	WT-alpl KO+PN	WT+PN-WT
	114.068	HMDB10719	trans-Hex-2-enoic acid
14	222.067	HMDB00099	L-Cystathionine	38.222	2.7692e-11	10.558	3.6539e-09	alpl KO+PN-alpl KO	WT-alpl KO	WT+PN-alpl KO
	222.067	HMDB00455	Allocystathionine
	222.067	HMDB28785	Cysteinyl-Threonine
	222.067	HMDB29058	Threoninyl-Cysteine
15	103.063	HMDB00112	Gamma-Aminobutyric acid	38.143	2.8487e-11	10.545	3.6539e-09	alpl KO+PN-alpl KO	WT-alpl KO	WT+PN-alpl KO	WT-alpl KO+PN	WT+PN-WT
	103.063	HMDB00092	Dimethylglycine
	103.063	HMDB00452	L-Alpha-aminobutyric acid
	103.063	HMDB00650	D-Alpha-aminobutyric acid
	103.063	HMDB01906	2-Aminoisobutyric acid
	103.063	HMDB02166	(S)-b-aminoisobutyric acid
	103.063	HMDB02299	(R)-b-aminoisobutyric acid
	103.063	HMDB03911	3-Aminoisobutanoic acid
	103.063	HMDB31654	3-Aminobutanoic acid
	103.063	HMDB41945	N-Ethylglycine
16	532.307	HMDB06888	5b-Cyprinol sulfate	36.407	5.3421e-11	10.272	6.4239e-09	alpl KO+PN-alpl KO	WT+PN-alpl KO	WT-alpl KO+PN	WT+PN-WT
17	374.246	HMDB06472	Calcitroic acid	36.082	6.0252e-11	10.22	6.8191e-09	alpl KO+PN-alpl KO	WT+PN-alpl KO	WT-alpl KO+PN	WT+PN-WT
18	282.256	HMDB00207	Oleic acid	34.333	1.1669e-10	9.933	1.2473e-08	alpl KO+PN-alpl KO	WT-alpl KO	WT+PN-alpl KO	WT-alpl KO+PN	WT+PN-WT
	282.256	HMDB03231	Vaccenic acid
	282.256	HMDB59871	Ethyl 9-hexadecenoate
19	152.047	HMDB00020	p-Hydroxyphenylacetic acid	30.576	5.2702e-10	9.2782	5.1319e-08	alpl KO+PN-alpl KO	WT-alpl KO	WT+PN-alpl KO	WT-alpl KO+PN	WT+PN-WT
	152.047	HMDB00440	3-Hydroxyphenylacetic acid
	152.047	HMDB03791	3,4-Dihydroxyphenylacetaldehyde
	152.047	HMDB04815	4-Hydroxy-3-methylbenzoic acid
20	165.046	HMDB02005	Methionine sulfoxide	30.547	5.3346e-10	9.2729	5.1319e-08	alpl KO+PN-alpl KO	WT-alpl KO	WT+PN-alpl KO
21	453.286	HMDB11473	LysoPE(0:0/16:0)	30.36	5.7687e-10	9.2389	5.2852e-08	alpl KO+PN-alpl KO	WT+PN-alpl KO	WT-alpl KO+PN	WT+PN-WT
	453.286	HMDB11503	LysoPE(16:0/0:0)
22	193.074	HMDB00821	Phenylacetylglycine	29.832	7.2131e-10	9.1419	6.3082e-08	alpl KO+PN-alpl KO	WT-alpl KO	WT-alpl KO+PN	WT+PN-WT
	193.074	HMDB00859	Methylhippuric acid
	193.074	HMDB11723	2-Methylhippuric acid
23	321.07	HMDB13220	Beta-Citryl-L-glutamic acid	29.726	7.5467e-10	9.1222	6.313e-08	alpl KO+PN-alpl KO	WT+PN-alpl KO	WT-alpl KO+PN	WT+PN-WT
24	149.051	HMDB00696	L-Methionine	29.006	1.0292e-09	8.9875	8.2504e-08	alpl KO+PN-alpl KO	WT-alpl KO	WT+PN-alpl KO
25	443.361	HMDB13154	12-Hydroxy-12-octadecanoylcarnitine	27.753	1.788e-09	8.7476	1.376e-07	alpl KO+PN-alpl KO	WT+PN-alpl KO	WT-alpl KO+PN	WT+PN-WT
26	161.069	HMDB00510	Aminoadipic acid	25.835	4.3099e-09	8.3655	3.1893e-07	WT-alpl KO	WT+PN-alpl KO	WT-alpl KO+PN	WT+PN-WT
27	304.24	HMDB01043	Arachidonic acid	25.182	5.874e-09	8.2311	4.0591e-07	alpl KO+PN-alpl KO	WT+PN-alpl KO	WT-alpl KO+PN	WT+PN-WT
28	146.022	HMDB00208	Oxoglutaric acid	25.17	5.9073e-09	8.2286	4.0591e-07	alpl KO+PN-alpl KO	WT+PN-alpl KO	WT-alpl KO+PN	WT+PN-WT
	146.022	HMDB13701	3-Oxoglutaric acid
29	206.043	HMDB00379	2-Methylcitric acid	25.066	6.2102e-09	8.2069	4.1115e-07	WT-alpl KO	WT+PN-alpl KO	WT-alpl KO+PN	WT+PN-alpl KO+PN	WT+PN-WT
	206.043	HMDB01451	(R)-lipoic acid
	206.043	HMDB03518	Homocitric acid
	206.043	HMDB06471	Methylisocitric acid
	206.043	HMDB14312	(S)-lipoic acid
	206.043	HMDB59932	3-(Carboxymethyl)-3-hydroxypentanedioic acid
30	495.332	HMDB10382	LysoPC(16:0)	25	6.4109e-09	8.1931	4.1115e-07	alpl KO+PN-alpl KO	WT+PN-alpl KO	WT-alpl KO+PN	WT+PN-WT
31	506.996	HMDB00538	Adenosine triphosphate	24.397	8.586e-09	8.0662	5.3289e-07	alpl KO+PN-alpl KO	WT+PN-alpl KO	WT-alpl KO+PN	WT+PN-alpl KO+PN	WT+PN-WT
	506.996	HMDB01440	dGTP
	506.996	HMDB59593	2-hydroxy-dATP
32	102.032	HMDB00005	2-Ketobutyric acid	24.168	9.6015e-09	8.0177	5.7729e-07	alpl KO+PN-alpl KO	WT-alpl KO	WT+PN-alpl KO	WT-alpl KO+PN	WT+PN-WT
	102.032	HMDB00060	Acetoacetic acid
	102.032	HMDB01172	2-Methyl-3-oxopropanoic acid
	102.032	HMDB01259	Succinic acid semialdehyde
	102.032	HMDB02217	(S)-Methylmalonic acid semialdehyde
	102.032	HMDB03381	4-Hydroxycrotonic acid
33	147.053	HMDB00148	L-Glutamic acid	23.667	1.2305e-08	7.9099	7.1745e-07	alpl KO+PN-alpl KO	WT+PN-alpl KO	WT-alpl KO+PN	WT+PN-WT
	147.053	HMDB02393	N-Methyl-D-aspartic acid
	147.053	HMDB02931	N-Acetylserine
	147.053	HMDB03339	D-Glutamic acid
	147.053	HMDB06556	L-4-Hydroxyglutamate semialdehyde
	147.053	HMDB60475	DL-Glutamate
34	168.115	HMDB13105	trans-4,5-epoxy-2(E)-decenal	23.542	1.3099e-08	7.8827	7.4128e-07	WT-alpl KO	WT-alpl KO+PN	WT+PN-alpl KO+PN	WT+PN-WT
35	154.099	HMDB60285	4-Oxo-2-nonenal	23.412	1.3975e-08	7.8546	7.6823e-07	alpl KO+PN-alpl KO	WT-alpl KO	WT+PN-alpl KO	WT-alpl KO+PN	WT+PN-WT
36	169.074	HMDB00239	Pyridoxine	23.342	1.4479e-08	7.8393	7.738e-07	alpl KO+PN-alpl KO	WT+PN-alpl KO	WT-alpl KO+PN	WT+PN-WT
	169.074	HMDB00216	Norepinephrine
	169.074	HMDB01537	6-Hydroxydopamine
	169.074	HMDB04817	5-Hydroxydopamine
37	88.0524	HMDB00039	Butyric acid	23.245	1.5198e-08	7.8182	7.9028e-07	alpl KO+PN-alpl KO	WT+PN-alpl KO	WT-alpl KO+PN	WT+PN-WT
	88.0524	HMDB01873	Isobutyric acid
38	134.022	HMDB00156	L-Malic acid	23.16	1.5865e-08	7.7996	8.0329e-07	WT-alpl KO	WT+PN-alpl KO	WT-alpl KO+PN	WT+PN-alpl KO+PN	WT+PN-WT
	134.022	HMDB00744	Malic acid
	134.022	HMDB31518	D-Malic acid
39	203.116	HMDB00201	L-Acetylcarnitine	22.974	1.7433e-08	7.7586	8.6003e-07	alpl KO+PN-alpl KO	WT-alpl KO	WT+PN-alpl KO
40	193.11	HMDB03892	(S)-N-Methylsalsolinol	22.092	2.7442e-08	7.5616	1.32e-06	alpl KO+PN-alpl KO	WT-alpl KO	WT+PN-alpl KO	WT-alpl KO+PN	WT+PN-WT
	193.11	HMDB12484	(R)-1,2-dimethyl-5,6-dihydroxy-tetrahydroisoquinoline
41	160.074	HMDB00555	3-Methyladipic acid	22.032	2.831e-08	7.5481	1.3285e-06	alpl KO+PN-alpl KO	WT-alpl KO	WT-alpl KO+PN	WT+PN-WT
	160.074	HMDB00857	Pimelic acid
	160.074	HMDB02441	3,3-Dimethylglutaric acid
	160.074	HMDB29167	2-Methyladipic acid
	160.074	HMDB59738	2-Ethylglutaric acid
	160.074	HMDB59893	Ethyl methyl_succinate
42	172.014	HMDB00126	Glycerol 3-phosphate	21.974	2.9183e-08	7.5349	1.3369e-06	alpl KO+PN-alpl KO	WT-alpl KO	WT+PN-alpl KO
	172.014	HMDB02520	Beta-Glycerophosphoric acid
43	104.047	HMDB00008	2-Hydroxybutyric acid	21.834	3.1398e-08	7.5031	1.4049e-06	alpl KO+PN-alpl KO	WT-alpl KO	WT+PN-alpl KO
	104.047	HMDB00011	(R)-3-Hydroxybutyric acid
	104.047	HMDB00023	(S)-3-Hydroxyisobutyric acid
	104.047	HMDB00336	(R)-3-Hydroxyisobutyric acid
	104.047	HMDB00357	3-Hydroxybutyric acid
	104.047	HMDB00442	(S)-3-Hydroxybutyric acid
	104.047	HMDB00710	4-Hydroxybutyric acid
	104.047	HMDB59748	2-Methyl-3-hydroxypropanoate
44	217.131	HMDB00824	Propionylcarnitine	21.78	3.2301e-08	7.4908	1.4124e-06	alpl KO+PN-alpl KO	WT-alpl KO	WT+PN-alpl KO	WT-alpl KO+PN
45	242.019	HMDB01125	Inositol cyclic phosphate	21.481	3.782e-08	7.4223	1.6096e-06	WT-alpl KO	WT+PN-alpl KO	WT-alpl KO+PN	WT+PN-WT
46	523.364	HMDB10384	LysoPC(18:0)	21.448	3.8483e-08	7.4147	1.6096e-06	alpl KO+PN-alpl KO	WT+PN-alpl KO	WT-alpl KO+PN	WT+PN-WT
	523.364	HMDB11128	LysoPC(0:0/18:0)
47	136.037	HMDB00943	Threonic acid	20.802	5.4404e-08	7.2644	2.2271e-06	alpl KO+PN-alpl KO	WT-alpl KO	WT+PN-alpl KO
48	473.351	HMDB06321	Docosa-4,7,10,13,16-pentaenoyl carnitine	20.678	5.8177e-08	7.2352	2.3319e-06	alpl KO+PN-alpl KO	WT+PN-alpl KO	WT-alpl KO+PN	WT+PN-WT
	473.351	HMDB06496	Clupanodonyl carnitine
	473.351	HMDB31402	23-Acetoxysoladulcidine
49	525.286	HMDB11496	LysoPE(0:0/22:6(4Z,7Z,10Z,13Z,16Z,19Z))	20.547	6.2476e-08	7.2043	2.4531e-06	alpl KO+PN-alpl KO	WT+PN-alpl KO	WT-alpl KO+PN	WT+PN-WT
	525.286	HMDB11526	LysoPE(22:6(4Z,7Z,10Z,13Z,16Z,19Z)/0:0)
50	268.081	HMDB00195	Inosine	20.111	7.9325e-08	7.1006	3.0524e-06	alpl KO+PN-alpl KO	WT-alpl KO	WT+PN-alpl KO	WT-alpl KO+PN
	268.081	HMDB00481	Allopurinol riboside
	268.081	HMDB03040	Arabinosylhypoxanthine
51	130.063	HMDB00408	2-Methyl-3-ketovaleric acid	19.952	8.6622e-08	7.0624	3.2678e-06	WT-alpl KO	WT-alpl KO+PN	WT+PN-WT
	130.063	HMDB00491	3-Methyl-2-oxovaleric acid
	130.063	HMDB00695	Ketoleucine
	130.063	HMDB01864	2-Ketohexanoic acid
	130.063	HMDB06024	Mevalonolactone
	130.063	HMDB10717	3-Oxohexanoic acid
	130.063	HMDB12882	Adipate semialdehyde
	130.063	HMDB59876	Pantolactone
52	132.09	HMDB00214	Ornithine	19.853	9.1559e-08	7.0383	3.3877e-06	alpl KO+PN-alpl KO	WT-alpl KO	WT+PN-alpl KO
	132.09	HMDB03374	D-Ornithine
53	192.027	HMDB00094	Citric acid	19.118	1.384e-07	6.8589	5.0242e-06	WT-alpl KO	WT-alpl KO+PN	WT+PN-WT
	192.027	HMDB00193	Isocitric acid
	192.027	HMDB01874	D-threo-Isocitric acid
	192.027	HMDB05971	Diketogulonic acid
	192.027	HMDB06511	2,3-Diketo-L-gulonate
	192.027	HMDB33717	(1R,2R)-Isocitric acid
	192.027	HMDB41862	D-Glucaro-1,4-lactone
54	186.126	HMDB10724	3-Oxodecanoic acid	19.019	1.4644e-07	6.8343	5.2175e-06	WT-alpl KO	WT-alpl KO+PN	WT+PN-WT
55	158.094	HMDB00451	cis-4-Hydroxycyclohexylacetic acid	18.841	1.6216e-07	6.7901	5.6725e-06	alpl KO+PN-alpl KO	WT-alpl KO	WT-alpl KO+PN	WT+PN-WT
	158.094	HMDB00909	trans-4-Hydroxycyclohexylacetic acid
	158.094	HMDB10721	3-Oxooctanoic acid
	158.094	HMDB13211	Alpha-Ketooctanoic acid
56	214.157	HMDB10727	3-Oxododecanoic acid	18.634	1.8277e-07	6.7381	6.2795e-06	alpl KO+PN-alpl KO	WT+PN-alpl KO	WT-alpl KO+PN	WT+PN-WT
57	137.048	HMDB01123	2-Aminobenzoic acid	18.592	1.8725e-07	6.7276	6.3205e-06	alpl KO+PN-alpl KO	WT+PN-alpl KO	WT-alpl KO+PN	WT+PN-WT
	137.048	HMDB01538	3-Pyridylacetic acid
	137.048	HMDB01891	m-Aminobenzoic acid
58	198.184	HMDB15301	Guanethidine	18.512	1.9605e-07	6.7076	6.5035e-06	alpl KO+PN-alpl KO	WT-alpl KO	WT-alpl KO+PN	WT+PN-WT
59	116.084	HMDB00535	Caproic acid	18.413	2.0769e-07	6.6826	6.7728e-06	WT-alpl KO	WT-alpl KO+PN	WT+PN-WT
	116.084	HMDB00689	Isocaproic acid
60	415.33	HMDB13336	3-Hydroxyhexadecanoylcarnitine	18.355	2.1485e-07	6.6679	6.8897e-06	alpl KO+PN-alpl KO	WT+PN-alpl KO	WT-alpl KO+PN	WT+PN-WT
	415.33	HMDB13337	2-Hydroxyhexadecanoylcarnitine
61	415.33	HMDB00177	L-Histidine	17.823	2.9383e-07	6.5319	9.2675e-06	alpl KO+PN-alpl KO	WT+PN-alpl KO	WT-alpl KO+PN	WT+PN-WT
62	219.111	HMDB00210	Pantothenic acid	17.571	3.4143e-07	6.4667	1.0595e-05	WT+PN-alpl KO	WT-alpl KO+PN	WT+PN-alpl KO+PN	WT+PN-WT
63	288.173	HMDB00153	Estriol	17.4	3.7835e-07	6.4221	1.1555e-05	alpl KO+PN-alpl KO	WT+PN-alpl KO	WT-alpl KO+PN	WT+PN-WT
	288.173	HMDB00338	2-Hydroxyestradiol
	288.173	HMDB00347	16b-Hydroxyestradiol
	288.173	HMDB00356	17-Epiestriol
	288.173	HMDB00431	16,17-Epiestriol
	288.173	HMDB05896	4-Hydroxyestradiol
	288.173	HMDB60353	2-Polyprenyl-3-methyl-6-methoxy-1,4-benzoquinone
	288.173	HMDB60999	4-hydroxystradiol
64	216.173	HMDB00387	3-Hydroxydodecanoic acid	17.15	4.3977e-07	6.3568	1.3154e-05	alpl KO+PN-alpl KO	WT-alpl KO	WT+PN-alpl KO	WT-alpl KO+PN	WT+PN-WT
	216.173	HMDB02059	12-Hydroxydodecanoic acid
	216.173	HMDB10728	(R)-3-Hydroxydodecanoic acid
	216.173	HMDB40169	xi-5-Hydroxydodecanoic acid
65	345.267	HMDB13649	Eicosapentaenoyl Ethanolamide	17.133	4.4438e-07	6.3523	1.3154e-05	alpl KO+PN-alpl KO	WT+PN-alpl KO	WT-alpl KO+PN	WT+PN-WT
66	330.256	HMDB01976	Docosapentaenoic acid (22n-6)	17.068	4.623e-07	6.3351	1.3408e-05	alpl KO+PN-alpl KO	WT+PN-alpl KO	WT-alpl KO+PN	WT+PN-WT
	330.256	HMDB60113	Docosa-4,7,10,13,16-pentaenoic acid
67	176.032	HMDB00044	Ascorbic acid	17.052	4.6692e-07	6.3308	1.3408e-05	WT-alpl KO	WT-alpl KO+PN	WT+PN-WT
	176.032	HMDB06355	D-Glucurono-6,3-lactone
68	479.301	HMDB11475	LysoPE(0:0/18:1(11Z))	17.013	4.7817e-07	6.3204	1.3529e-05	alpl KO+PN-alpl KO	WT+PN-alpl KO	WT-alpl KO+PN	WT+PN-WT
	479.301	HMDB11476	LysoPE(0:0/18:1(9Z))
	479.301	HMDB11505	LysoPE(18:1(11Z)/0:0)
	479.301	HMDB11506	LysoPE(18:1(9Z)/0:0)
69	136.052	HMDB00209	Phenylacetic acid	16.918	5.0675e-07	6.2952	1.413e-05	alpl KO+PN-alpl KO	WT+PN-alpl KO	WT-alpl KO+PN	WT+PN-WT
	136.052	HMDB03767	4-Hydroxyphenylacetaldehyde
70	509.348	HMDB11481	LysoPE(0:0/20:0)	16.662	5.9286e-07	6.227	1.6295e-05	alpl KO+PN-alpl KO	WT+PN-alpl KO	WT-alpl KO+PN	WT+PN-WT
	509.348	HMDB11511	LysoPE(20:0/0:0)
	509.348	HMDB12108	LysoPC(17:0)
71	172.146	HMDB00511	Capric acid	16.632	6.0383e-07	6.2191	1.6363e-05	WT-alpl KO	WT-alpl KO+PN	WT+PN-WT
72	310.116	HMDB28831	Glutamyl-Tyrosine	16.216	7.8236e-07	6.1066	2.0906e-05	WT-alpl KO	WT+PN-alpl KO	WT+PN-alpl KO+PN
	310.116	HMDB29104	Tyrosyl-Glutamate
73	174.1	HMDB03357	N-Acetylornithine	16.192	7.9372e-07	6.1003	2.0919e-05	alpl KO+PN-alpl KO	WT-alpl KO	WT-alpl KO+PN	WT+PN-WT
	174.1	HMDB28854	Glycyl-Valine
	174.1	HMDB29127	Valyl-Glycine
74	521.348	HMDB02815	LysoPC(18:1(9Z))	16.13	8.2541e-07	6.0833	2.1461e-05	alpl KO+PN-alpl KO	WT+PN-alpl KO	WT-alpl KO+PN	WT+PN-WT
	521.348	HMDB10385	LysoPC(18:1(11Z))
75	427.029	HMDB00061	Adenosine 3',5'-diphosphate	16.106	8.3803e-07	6.0767	2.1498e-05	alpl KO+PN-alpl KO	WT+PN-alpl KO	WT-alpl KO+PN	WT+PN-WT
	427.029	HMDB00960	dGDP
	427.029	HMDB01341	ADP
76	302.188	HMDB00380	2-Hydroxyestradiol-3-methyl ether	15.697	1.0854e-06	5.9644	2.7477e-05	alpl KO+PN-alpl KO	WT-alpl KO+PN	WT+PN-WT
	302.188	HMDB03955	19-Hydroxyandrost-4-ene-3,17-dione
	302.188	HMDB03959	19-Oxotestosterone
	302.188	HMDB06771	7a-Hydroxyandrost-4-ene-3,17-dione
	302.188	HMDB06773	11b-Hydroxyandrost-4-ene-3,17-dione
	302.188	HMDB06774	16a-Hydroxyandrost-4-ene-3,17-dione
	302.188	HMDB12782	4-Methoxy-17beta-estradiol
77	144.079	HMDB01988	4-Hydroxycyclohexylcarboxylic acid	15.332	1.372e-06	5.8626	3.4283e-05	WT-alpl KO	WT-alpl KO+PN	WT+PN-WT
78	347.063	HMDB00045	Adenosine monophosphate	15.238	1.4581e-06	5.8362	3.5967e-05	alpl KO+PN-alpl KO	WT-alpl KO	WT+PN-alpl KO	WT+PN-alpl KO+PN	WT+PN-WT
	347.063	HMDB01044	2'-Deoxyguanosine 5'-monophosphate
	347.063	HMDB03540	3'-AMP
	347.063	HMDB11617	Adenosine 2'-phosphate
	347.063	HMDB59594	2-hydroxy-dAMP
79	139.063	HMDB12153	3,4-Dihydroxybenzylamine	14.881	1.8395e-06	5.7353	4.458e-05	alpl KO+PN-alpl KO	WT-alpl KO	WT-alpl KO+PN	WT+PN-WT
80	131.058	HMDB00725	4-Hydroxyproline	14.87	1.8537e-06	5.732	4.458e-05	WT-alpl KO	WT-alpl KO+PN	WT+PN-WT
	131.058	HMDB00766	N-Acetyl-L-alanine
	131.058	HMDB00783	Propionylglycine
	131.058	HMDB01149	5-Aminolevulinic acid
	131.058	HMDB02104	L-Glutamic gamma-semialdehyde
	131.058	HMDB06055	4-Hydroxy-L-proline
	131.058	HMDB06272	5-Amino-2-oxopentanoic acid
	131.058	HMDB36576	4-Hydroxy-2-pyrrolidinecarboxylic acid
	131.058	HMDB59659	Trans-3-hydroxy-L-proline
	131.058	HMDB60460	cis-4-Hydroxy-D-proline
81	175.048	HMDB00812	N-Acetyl-L-aspartic acid	14.707	2.0636e-06	5.6854	4.9016e-05	WT-alpl KO	WT-alpl KO+PN	WT+PN-WT
	175.048	HMDB03470	N-Formyl-L-glutamic acid
	175.048	HMDB60273	2-Amino-3-oxoadipate
82	167.982	HMDB00263	Phosphoenolpyruvic acid	14.23	2.8339e-06	5.5476	6.6494e-05	alpl KO+PN-alpl KO	WT-alpl KO	WT+PN-alpl KO
83	348.047	HMDB00175	Inosinic acid	14.045	3.2101e-06	5.4935	7.4412e-05	alpl KO+PN-alpl KO	WT+PN-alpl KO	WT-alpl KO+PN	WT+PN-WT
	348.047	HMDB11681	Inosine 2'-phosphate
84	188.068	HMDB59767	Tetrahydro-2,5-furan-diacetic acid	13.906	3.5274e-06	5.4525	8.0794e-05	alpl KO+PN-alpl KO	WT-alpl KO	WT-alpl KO+PN	WT+PN-WT
85	163.067	HMDB02169	S-(2-carboxypropyl)-Cysteamine	13.819	3.7425e-06	5.4268	8.4713e-05	alpl KO+PN-alpl KO	WT-alpl KO	WT+PN-alpl KO+PN	WT+PN-WT
86	115.063	HMDB00162	L-Proline	13.504	4.6449e-06	5.333	0.00010392	alpl KO+PN-alpl KO	WT+PN-alpl KO	WT-alpl KO+PN	WT+PN-WT
	115.063	HMDB03411	D-Proline
	115.063	HMDB12880	Acetamidopropanal
87	161.105	HMDB00062	L-Carnitine	13.107	6.1223e-06	5.2131	0.00013539	alpl KO+PN-alpl KO	WT+PN-alpl KO	WT-alpl KO+PN	WT+PN-WT
88	344.235	HMDB01939	Medroxyprogesterone	13.043	6.4036e-06	5.1936	0.00014001	WT+PN-alpl KO	WT-alpl KO+PN	WT+PN-WT
	344.235	HMDB10213	17-HDoHE
	344.235	HMDB13620	19(20)-EpDPE
	344.235	HMDB13621	16(17)-EpDPE
	344.235	HMDB60037	10-HDoHE
	344.235	HMDB60040	11-HDoHE
	344.235	HMDB60047	16-HDoHE
	344.235	HMDB60048	20-HDoHE
	344.235	HMDB60049	4-HDoHE
	344.235	HMDB60050	7-HDoHE
	344.235	HMDB60051	8-HDoHE
	344.235	HMDB60112	4-Hydroxy-all-trans-retinyl acetate
89	131.069	HMDB00064	Creatine	12.735	7.9614e-06	5.099	0.00017211	WT-alpl KO	WT+PN-alpl KO	WT-alpl KO+PN	WT+PN-alpl KO+PN
	131.069	HMDB13222	Beta-Guanidinopropionic acid
90	235.071	HMDB13204	6-Succinoaminopurine	12.709	8.1058e-06	5.0912	0.00017328	alpl KO+PN-alpl KO	WT-alpl KO	WT+PN-alpl KO+PN	WT+PN-WT
91	132.006	HMDB00223	Oxalacetic acid	12.658	8.4065e-06	5.0754	0.00017774	alpl KO+PN-alpl KO	WT-alpl KO	WT+PN-alpl KO
92	489.115	HMDB01413	Citicoline	12.436	9.8531e-06	5.0064	0.00020606	alpl KO+PN-alpl KO	WT-alpl KO	WT+PN-alpl KO
93	198.053	HMDB00291	Vanillylmandelic acid	11.971	1.3813e-05	4.8597	0.00028366	WT-alpl KO	WT-alpl KO+PN	WT+PN-WT
	198.053	HMDB03503	3-(3,4-Dihydroxyphenyl)lactic acid
	198.053	HMDB29170	3-Hydroxy-4-methoxymandelate
94	89.0477	HMDB00056	Beta-Alanine	11.966	1.3859e-05	4.8583	0.00028366	alpl KO+PN-alpl KO	WT-alpl KO+PN	WT+PN-WT
	89.0477	HMDB00161	L-Alanine
	89.0477	HMDB00271	Sarcosine
	89.0477	HMDB01310	D-Alanine
95	117.043	HMDB00532	Acetylglycine	11.919	1.435e-05	4.8432	0.00029062	WT-alpl KO	WT-alpl KO+PN	WT+PN-WT
	117.043	HMDB06454	L-2-Amino-3-oxobutanoic acid
	117.043	HMDB12249	L-Aspartate-semialdehyde
96	350.209	HMDB02341	8-iso-15-keto-PGE2	11.897	1.4574e-05	4.8364	0.00029209	alpl KO+PN-alpl KO	WT+PN-alpl KO	WT-alpl KO+PN	WT+PN-WT
	350.209	HMDB02664	Prostaglandin E3
	350.209	HMDB03034	Prostaglandin D3
	350.209	HMDB03175	15-Keto-prostaglandin E2
	350.209	HMDB10410	Resolvin E1
	350.209	HMDB12552	12-Oxo-20-hydroxy-leukotriene B4
	350.209	HMDB12588	15-Epi-lipoxin B5
	350.209	HMDB12590	15-Oxo-lipoxin A4
	350.209	HMDB12641	20-oxo-leukotriene B4
	350.209	HMDB13040	PGH3
	350.209	HMDB60096	5,12,18R-TriHEPE
97	171.126	HMDB05015	Gabapentin	11.801	1.565e-05	4.8055	0.00031041	alpl KO+PN-alpl KO	WT-alpl KO+PN	WT+PN-WT
98	184.037	HMDB01866	3,4-Dihydroxymandelic acid	11.749	1.6259e-05	4.7889	0.00031901	WT-alpl KO	WT-alpl KO+PN	WT+PN-WT
99	129.043	HMDB00267	Pyroglutamic acid	11.736	1.6415e-05	4.7848	0.00031901	alpl KO+PN-alpl KO	WT+PN-alpl KO	WT-alpl KO+PN	WT+PN-WT
	129.043	HMDB00805	Pyrrolidonecarboxylic acid
	129.043	HMDB01369	Pyrroline hydroxycarboxylic acid
	129.043	HMDB01843	N-Acryloylglycine
	129.043	HMDB02234	1-Pyrroline-4-hydroxy-2-carboxylate
	129.043	HMDB60262	5-Oxoprolinate
100	182.058	HMDB00118	Homovanillic acid	11.56	1.8701e-05	4.7281	0.00035981	alpl KO+PN-alpl KO	WT-alpl KO+PN	WT+PN-WT
	182.058	HMDB00333	Isohomovanillic acid
	182.058	HMDB00755	Hydroxyphenyllactic acid
	182.058	HMDB02643	3-(3-Hydroxyphenyl)-3-hydroxypropanoic acid
	182.058	HMDB04061	3-Methoxy-4-hydroxyphenylglycolaldehyde
	182.058	HMDB29232	3-Hydroxyphenyllactate
101	169.05	HMDB60244	Phosphodimethylethanolamine	11.402	2.104e-05	4.6769	0.00040081	WT-alpl KO	WT-alpl KO+PN	WT+PN-WT
102	324.036	HMDB00288	Uridine 5'-monophosphate	11.307	2.2591e-05	4.6461	0.00042614	alpl KO+PN-alpl KO	WT-alpl KO	WT+PN-alpl KO	WT+PN-WT
	324.036	HMDB01271	Pseudouridine 5'-phosphate
	324.036	HMDB11641	Uridine 2'-phosphate
	324.036	HMDB60282	3'-UMP
103	181.06	HMDB06037	8-Hydroxy-7-methylguanine	11.246	2.3664e-05	4.6259	0.00044203	alpl KO+PN-alpl KO	WT+PN-alpl KO	WT-alpl KO+PN	WT+PN-alpl KO+PN
104	146.094	HMDB02207	3-Hydroxyisoheptanoic acid	11.207	2.4363e-05	4.6133	0.00045072	WT-alpl KO	WT-alpl KO+PN	WT+PN-WT
	146.094	HMDB59842	Ethyl 2-hydroxyisovalerate
105	128.084	HMDB29165	1,3-Diacetylpropane	11.123	2.5972e-05	4.5855	0.00047591	alpl KO+PN-alpl KO	WT+PN-alpl KO	WT-alpl KO+PN	WT+PN-WT
106	260.137	HMDB11170	L-gamma-glutamyl-L-isoleucine	11.056	2.7322e-05	4.5635	0.00049592	WT-alpl KO	WT-alpl KO+PN	WT+PN-WT
	260.137	HMDB11171	L-gamma-glutamyl-L-leucine
107	288.059	HMDB00788	Orotidine	11.004	2.8414e-05	4.5465	0.00051092	alpl KO+PN-alpl KO	WT-alpl KO	WT+PN-alpl KO	WT+PN-WT
108	170.131	HMDB04980	cis-4-Decenoic acid	10.956	2.9474e-05	4.5306	0.00052507	WT+PN-alpl KO	WT-alpl KO+PN	WT+PN-WT
	170.131	HMDB10726	trans-Dec-2-enoic acid
	170.131	HMDB12183	8-Methylnonenoate
	170.131	HMDB39768	5-Decenoic acid
	170.131	HMDB59610	2-Exo-hydroxy-1,8-cineole
	170.131	HMDB59852	2-Hydroxycineol
109	185.009	HMDB00272	Phosphoserine	10.911	3.052e-05	4.5154	0.00053871	alpl KO+PN-alpl KO	WT+PN-alpl KO	WT-alpl KO+PN	WT+PN-WT
	185.009	HMDB01721	DL-O-Phosphoserine
110	185.993	HMDB00362	2-Phosphoglyceric acid	10.823	3.2626e-05	4.4864	0.00057065	alpl KO+PN-alpl KO	WT+PN-alpl KO
	185.993	HMDB00807	3-Phosphoglyceric acid
	185.993	HMDB03391	2-Phospho-D-glyceric acid
	185.993	HMDB60180	(2R)-2-Hydroxy-3-(phosphonatooxy)propanoate
111	111.08	HMDB00870	Histamine	10.802	3.3175e-05	4.4792	0.00057504	WT-alpl KO	WT-alpl KO+PN	WT+PN-WT
112	86.0368	HMDB00549	Gamma-Butyrolactone	10.722	3.5274e-05	4.4525	0.00060596	WT-alpl KO	WT-alpl KO+PN	WT+PN-WT
	86.0368	HMDB02523	Oxolan-3-one
	86.0368	HMDB10720	But-2-enoic acid
113	482.985	HMDB00082	Cytidine triphosphate	10.689	3.6179e-05	4.4415	0.000616	alpl KO+PN-alpl KO	WT+PN-alpl KO	WT-alpl KO+PN	WT+PN-WT
114	479.119	HMDB41684	4'-O-Methyldelphinidin 3-O-beta-D-glucoside	10.655	3.7136e-05	4.4302	0.00062675	alpl KO+PN-alpl KO	WT+PN-alpl KO
115	175.059	HMDB03157	Guanidinosuccinic acid	10.636	3.7692e-05	4.4238	0.0006306	WT+PN-alpl KO	WT+PN-alpl KO+PN	WT+PN-WT
116	178.041	HMDB00078	Cysteinylglycine	10.618	3.8227e-05	4.4176	0.00063404	WT-alpl KO	WT-alpl KO+PN	WT+PN-WT
	178.041	HMDB28775	Cysteinyl-Glycine
	178.041	HMDB28838	Glycyl-Cysteine
117	507.332	HMDB11482	LysoPE(0:0/20:1(11Z))	10.526	4.1052e-05	4.3867	0.00067508	alpl KO+PN-alpl KO	WT+PN-alpl KO	WT-alpl KO+PN	WT+PN-WT
	507.332	HMDB11512	LysoPE(20:1(11Z)/0:0)
118	222.1	HMDB28848	Glycyl-Phenylalanine	10.471	4.2829e-05	4.3683	0.00069834	alpl KO+PN-alpl KO	WT-alpl KO	WT+PN-alpl KO
	222.1	HMDB28995	Phenylalanyl-Glycine
119	146.069	HMDB00641	L-Glutamine	10.364	4.6574e-05	4.3319	0.00075302	alpl KO+PN-alpl KO	WT-alpl KO	WT+PN-alpl KO	WT+PN-WT
	146.069	HMDB02031	Ureidoisobutyric acid
	146.069	HMDB03423	D-Glutamine
	146.069	HMDB06899	Alanylglycine
	146.069	HMDB28687	Alanyl-Glycine
120	510.452	HMDB06509	Nervonyl carnitine	10.28	4.9717e-05	4.3035	0.00079714	WT+PN-alpl KO	WT-alpl KO+PN	WT+PN-WT
121	230.127	HMDB28876	Hydroxyprolyl-Valine	10.183	5.3673e-05	4.2702	0.00085344	alpl KO+PN-alpl KO	WT-alpl KO+PN	WT+PN-WT
	230.127	HMDB29128	Valyl-Hydroxyproline
122	132.079	HMDB00317	2-Hydroxy-3-methylpentanoic acid	9.8659	6.9011e-05	4.1611	0.0010772	WT-alpl KO	WT-alpl KO+PN	WT+PN-WT
	132.079	HMDB00409	(5R)-5-Hydroxyhexanoic acid
	132.079	HMDB00525	5-Hydroxyhexanoic acid
	132.079	HMDB00624	D-Leucic acid
	132.079	HMDB00665	Leucinic acid
	132.079	HMDB00746	Hydroxyisocaproic acid
	132.079	HMDB01624	2-Hydroxycaproic acid
	132.079	HMDB10718	(R)-3-Hydroxyhexanoic acid
	132.079	HMDB12843	6-Hydroxyhexanoic acid
	132.079	HMDB29166	2-Methyl-3-hydroxyvaleric acid
	132.079	HMDB41844	Butoxyacetic acid
	132.079	HMDB59770	Threo-3-Hydroxy-2-methylbutyric acid
123	211.036	HMDB01511	Phosphocreatine	9.8588	6.9401e-05	4.1586	0.0010772	WT+PN-alpl KO	WT+PN-alpl KO+PN	WT+PN-WT
124	384.106	HMDB41693	5-(3',5'-Dihydroxyphenyl)-gamma-valerolactone 3-O-glucuronide	9.8584	6.9428e-05	4.1585	0.0010772	WT+PN-alpl KO	WT-alpl KO+PN	WT+PN-WT
	384.106	HMDB59989	5-(3',4'-Dihydroxyphenyl)-gamma-valerolactone-4'-O-glucuronide
125	330.277	HMDB11533	MG(0:0/16:0/0:0)	9.7984	7.2839e-05	4.1376	0.0011211	alpl KO+PN-alpl KO	WT-alpl KO	WT+PN-alpl KO+PN
	330.277	HMDB11564	MG(16:0/0:0/0:0)
126	162.1	HMDB00450	5-Hydroxylysine	9.6438	8.2471e-05	4.0837	0.0012593	WT-alpl KO	WT-alpl KO+PN	WT+PN-WT
127	218.073	HMDB28783	Cysteinyl-Proline	9.566	8.7815e-05	4.0564	0.0013304	WT-alpl KO	WT-alpl KO+PN	WT+PN-WT
	218.073	HMDB29014	Prolyl-Cysteine
128	318.133	HMDB28742	Asparaginyl-Tryptophan	9.4843	9.3824e-05	4.0277	0.0014103	alpl KO+PN-alpl KO	WT-alpl KO+PN	WT+PN-alpl KO+PN
	318.133	HMDB28897	Histidinyl-Tyrosine
	318.133	HMDB29078	Tryptophyl-Asparagine
	318.133	HMDB29107	Tyrosyl-Histidine
129	130.099	HMDB00666	Heptanoic acid	9.4371	9.7495e-05	4.011	0.0014541	WT-alpl KO	WT-alpl KO+PN	WT+PN-WT
	130.099	HMDB31594	2-Methylhexanoic acid
	130.099	HMDB31595	5-Methylhexanoic acid
130	85.0528	HMDB02039	2-Pyrrolidinone	9.3502	0.00010465	3.9803	0.0015488	WT-alpl KO	WT-alpl KO+PN
131	158.131	HMDB59822	Ethyl 5-methylhexanoate	9.3052	0.00010857	3.9643	0.0015932	WT-alpl KO	WT-alpl KO+PN	WT+PN-WT
132	152.033	HMDB00292	Xanthine	9.2969	0.00010931	3.9614	0.0015932	alpl KO+PN-alpl KO	WT-alpl KO	WT+PN-alpl KO
	152.033	HMDB01182	6,8-Dihydroxypurine
133	174.016	HMDB00072	cis-Aconitic acid	9.1692	0.00012138	3.9158	0.0017559	WT-alpl KO	WT+PN-alpl KO+PN	WT+PN-WT
	174.016	HMDB00958	trans-Aconitic acid
	174.016	HMDB01264	Dehydroascorbic acid
134	220.058	HMDB59775	3-Hydroxy-3-carboxymethyl-adipic acid	9.1329	0.00012506	3.9029	0.0017956	WT-alpl KO	WT+PN-alpl KO+PN	WT+PN-WT
135	94.0089	HMDB04983	Dimethyl sulfone	9.0226	0.00013699	3.8633	0.0019524	WT+PN-alpl KO	WT-alpl KO+PN	WT+PN-WT
136	177.046	HMDB01015	N-Formyl-L-methionine	8.9713	0.00014294	3.8448	0.0020222	WT-alpl KO	WT-alpl KO+PN	WT+PN-WT
137	200.977	HMDB00731	Cysteine-S-sulfate	8.9413	0.00014654	3.834	0.002058	WT-alpl KO	WT-alpl KO+PN	WT+PN-WT
138	131.095	HMDB00172	L-Isoleucine	8.8737	0.00015503	3.8096	0.0021614	WT-alpl KO	WT-alpl KO+PN	WT+PN-WT
	131.095	HMDB00557	L-Alloisoleucine
	131.095	HMDB00687	L-Leucine
	131.095	HMDB01645	L-Norleucine
	131.095	HMDB03640	Beta-Leucine
	131.095	HMDB13773	D-Leucine
	131.095	HMDB29168	3-Aminocaproic acid
139	121.089	HMDB02017	1-Phenylethylamine	8.6935	0.00018027	3.7441	0.0024953	alpl KO+PN-alpl KO	WT+PN-alpl KO	WT-alpl KO+PN	WT+PN-WT
	121.089	HMDB12275	Phenylethylamine
140	102.068	HMDB00718	Isovaleric acid	8.6107	0.00019328	3.7138	0.0026563	WT-alpl KO	WT-alpl KO+PN	WT+PN-WT
	102.068	HMDB02176	Ethylmethylacetic acid
	102.068	HMDB41992	Pivalic acid
141	215.056	HMDB00114	Glycerylphosphorylethanolamine	8.5755	0.0001991	3.7009	0.0027168	WT-alpl KO	WT-alpl KO+PN	WT+PN-WT
	215.056	HMDB59660	sn-glycero-3-Phosphoethanolamine
142	173.069	HMDB06488	N-Acetyl-L-glutamate 5-semialdehyde	8.4255	0.0002261	3.6457	0.0030634	WT-alpl KO+PN	WT+PN-WT
143	250.121	HMDB02012	Ubiquinone-1	8.3851	0.00023402	3.6307	0.0031486	WT-alpl KO+PN	WT+PN-WT
144	404.002	HMDB00295	Uridine 5'-diphosphate	8.3556	0.00023998	3.6198	0.0032064	alpl KO+PN-alpl KO	WT-alpl KO+PN	WT+PN-WT
145	196.089	HMDB59631	Cis-stilbene oxide	8.2921	0.00025336	3.5963	0.0033618	WT-alpl KO	WT-alpl KO+PN	WT+PN-WT
146	192.057	HMDB28684	Alanyl-Cysteine	8.2801	0.00025597	3.5918	0.0033732	alpl KO+PN-alpl KO	WT+PN-alpl KO	WT+PN-WT
	192.057	HMDB28768	Cysteinyl-Alanine
147	437.291	HMDB11152	PE(P-16:0e/0:0)	8.2473	0.00026327	3.5796	0.0034367	alpl KO+PN-alpl KO	WT+PN-alpl KO	WT+PN-WT
148	84.0575	HMDB01184	Methyl propenyl ketone	8.2425	0.00026436	3.5778	0.0034367	alpl KO+PN-alpl KO	WT+PN-alpl KO
	84.0575	HMDB12157	3-Methyl-2-butenal
149	146.106	HMDB00182	L-Lysine	8.2278	0.0002677	3.5724	0.0034567	alpl KO+PN-alpl KO	WT-alpl KO	WT+PN-alpl KO
	146.106	HMDB03405	D-Lysine
	146.106	HMDB12114	(3S)-3,6-Diaminohexanoate
150	308.035	HMDB41712	cis-Resveratrol 3-sulfate	8.2186	0.00026982	3.5689	0.0034608	alpl KO+PN-alpl KO	WT+PN-alpl KO	WT-alpl KO+PN	WT+PN-WT
	308.035	HMDB41714	cis-Resveratrol 4'-sulfate
	308.035	HMDB41772	Resveratrol 3-sulfate
	308.035	HMDB41784	trans-Resveratrol 4'-sulfate
151	136.039	HMDB00157	Hypoxanthine	8.2089	0.00027209	3.5653	0.0034669	alpl KO+PN-alpl KO	WT-alpl KO	WT+PN-alpl KO+PN	WT+PN-WT
152	306.219	HMDB00523	5-Androstene-3b,16b,17a-triol	8.1089	0.00029654	3.5279	0.0037535	WT-alpl KO	WT-alpl KO+PN	WT+PN-WT
	306.219	HMDB00540	5-Androstene-3b,16a,17a-triol
	306.219	HMDB00550	5-Androstenetriol
	306.219	HMDB02984	11-Hydroxyandrosterone
	306.219	HMDB13156	16-alpha-Hydroxyandrosterone
	306.219	HMDB13199	5-Androstene-3alpha-16b,17b-triol
153	187.168	HMDB01276	N1-Acetylspermidine	8.0211	0.00031993	3.4949	0.0040223	alpl KO+PN-alpl KO	WT-alpl KO	WT+PN-alpl KO
	187.168	HMDB02189	N8-Acetylspermidine
154	253.081	HMDB00727	L-Threoneopterin	8.0116	0.00032255	3.4914	0.0040223	WT+PN-alpl KO	WT+PN-WT
	253.081	HMDB00845	Neopterin
	253.081	HMDB00877	Umanopterin
	253.081	HMDB02109	Hydroxysepiapterin
155	207.09	HMDB00512	N-Acetyl-L-phenylalanine	8.0063	0.00032405	3.4894	0.0040223	WT+PN-alpl KO+PN	WT+PN-WT
	207.09	HMDB00860	Phenylpropionylglycine
	207.09	HMDB02042	3-Phenylpropionylglycine
156	244.142	HMDB28866	Hydroxyprolyl-Isoleucine	7.9929	0.00032785	3.4843	0.0040434	WT-alpl KO	WT-alpl KO+PN	WT+PN-WT
	244.142	HMDB28867	Hydroxyprolyl-Leucine
	244.142	HMDB28908	Isoleucyl-Hydroxyproline
	244.142	HMDB28930	Leucyl-Hydroxyproline
157	112.052	HMDB01164	trans-1,2-Dihydrobenzene-1,2-diol	7.7665	0.00039937	3.3986	0.0048942	WT+PN-alpl KO	WT-alpl KO+PN	WT+PN-WT
158	193.025	HMDB41624	Phosphocreatinine	7.7104	0.0004195	3.3773	0.0051084	WT+PN-alpl KO	WT+PN-WT
159	288.155	HMDB28704	Arginyl-Asparagine	7.6951	0.00042518	3.3714	0.005145	WT-alpl KO+PN	WT+PN-WT
	288.155	HMDB28725	Asparaginyl-Arginine
160	197.08	HMDB32055	N-Acetylhistidine	7.6706	0.00043444	3.3621	0.0051917	WT-alpl KO+PN	WT+PN-WT
161	220.106	HMDB01104	N-Acetyl-b-glucosaminylamine	7.6569	0.00043973	3.3568	0.0052224	alpl KO+PN-alpl KO	WT-alpl KO	WT+PN-alpl KO
	220.106	HMDB29071	Threoninyl-Threonine
162	125.015	HMDB00251	Taurine	7.5212	0.00049574	3.3047	0.0058273	WT-alpl KO	WT-alpl KO+PN	WT+PN-WT
163	295.057	HMDB01235	5-Aminoimidazole ribonucleotide	7.5189	0.00049672	3.3039	0.0058273	WT-alpl KO	WT+PN-alpl KO	WT+PN-alpl KO+PN
164	230.019	HMDB00618	D-Ribulose 5-phosphate	7.4654	0.00052089	3.2833	0.0060739	alpl KO+PN-alpl KO	WT+PN-alpl KO
	230.019	HMDB00868	Xylulose 5-phosphate
	230.019	HMDB01489	Ribose 1-phosphate
	230.019	HMDB01548	D-Ribose 5-phosphate
	230.019	HMDB06534	D-Xylulose 1-phosphate
	230.019	HMDB11734	D-Arabinose 5-phosphate
	230.019	HMDB12195	Beta-L-arabinose 1-phosphate
165	152.12	HMDB59608	(+)-trans-Carveol	7.4204	0.00054214	3.2659	0.0062836	alpl KO+PN-alpl KO	WT-alpl KO+PN	WT+PN-alpl KO+PN
166	161.048	HMDB03320	Indole-3-carboxylic acid	7.3868	0.00055863	3.2529	0.006436	WT-alpl KO+PN	WT+PN-WT
	161.048	HMDB04077	4,6-Dihydroxyquinoline
167	328.102	HMDB04256	7-Hydroxy-6-methyl-8-ribityl lumazine	7.344	0.00058039	3.2363	0.0066469	WT-alpl KO	WT-alpl KO+PN	WT+PN-WT
168	307.084	HMDB00125	Glutathione	7.3182	0.00059395	3.2262	0.0067393	alpl KO+PN-alpl KO	WT+PN-alpl KO	WT-alpl KO+PN
169	302.17	HMDB28707	Arginyl-Glutamine	7.3153	0.00059547	3.2251	0.0067393	alpl KO+PN-alpl KO	WT-alpl KO	WT+PN-alpl KO
	302.17	HMDB28723	Arginyl-Gamma-glutamate
	302.17	HMDB28791	Glutaminyl-Arginine
	302.17	HMDB29143	Gamma-glutamyl-Arginine
170	278.225	HMDB01388	Alpha-Linolenic acid	7.3057	0.00060061	3.2214	0.0067577	WT-alpl KO	WT-alpl KO+PN
	278.225	HMDB03073	Gamma-Linolenic acid
171	156.053	HMDB00544	5-Hydroxymethyl-4-methyluracil	7.297	0.0006053	3.218	0.0067709	WT-alpl KO	WT-alpl KO+PN	WT+PN-WT
	156.053	HMDB01014	4-Imidazolone-5-propionic acid
	156.053	HMDB02320	Imidazolelactic acid
172	153.09	HMDB13253	N-Acetylhistamine	7.2363	0.00063916	3.1944	0.0071084	WT-alpl KO+PN	WT+PN-WT
173	148.037	HMDB00426	Citramalic acid	7.2209	0.00064807	3.1884	0.0071661	WT-alpl KO	WT-alpl KO+PN	WT+PN-WT
	148.037	HMDB00428	3-Hydroxyglutaric acid
	148.037	HMDB00606	D-2-Hydroxyglutaric acid
	148.037	HMDB00694	L-2-Hydroxyglutaric acid
	148.037	HMDB01900	Ribonolactone
	148.037	HMDB11676	D-Xylono-1,5-lactone
	148.037	HMDB59655	2-Hydroxyglutarate
174	75.032	HMDB00123	Glycine	7.2041	0.00065796	3.1818	0.0072338	WT-alpl KO	WT-alpl KO+PN	WT+PN-WT
175	350.246	HMDB00268	Tetrahydrocorticosterone	7.1357	0.00069975	3.1551	0.0076496	WT-alpl KO	WT-alpl KO+PN	WT+PN-WT
	350.246	HMDB00449	5a-Tetrahydrocorticosterone
	350.246	HMDB05972	Tetrahydrodeoxycortisol
	350.246	HMDB11541	MG(0:0/18:4(6Z,9Z,12Z,15Z)/0:0)
	350.246	HMDB11571	MG(18:4(6Z,9Z,12Z,15Z)/0:0/0:0)
	350.246	HMDB41997	Pregnanetriolone
176	129.079	HMDB00070	Pipecolic acid	7.1212	0.00070897	3.1494	0.0077066	alpl KO+PN-alpl KO	WT-alpl KO	WT+PN-alpl KO
	129.079	HMDB00716	L-Pipecolic acid
	129.079	HMDB04226	N4-Acetylaminobutanal
	129.079	HMDB05960	D-Pipecolic acid
177	243.122	HMDB28805	Glutaminyl-Proline	7.0864	0.00073165	3.1357	0.0079084	WT-alpl KO	WT-alpl KO+PN
	243.122	HMDB29015	Prolyl-Glutamine
	243.122	HMDB29031	Prolyl-Gamma-glutamate
	243.122	HMDB29157	Gamma-glutamyl-Proline
178	223.084	HMDB00866	N-Acetyl-L-tyrosine	7.0758	0.00073868	3.1315	0.0079398	WT-alpl KO+PN	WT+PN-WT
	223.084	HMDB13068	Salsolinol 1-carboxylate
179	174.089	HMDB00893	Suberic acid	6.9804	0.00080544	3.094	0.0086093	WT-alpl KO+PN	WT+PN-WT
	174.089	HMDB02023	Ethyladipic acid
	174.089	HMDB59727	2,4-Dimethyladipic acid
	174.089	HMDB59757	3-Methylpimelic acid
180	309.106	HMDB00230	N-Acetylneuraminic acid	6.8941	0.00087124	3.0599	0.0092611	WT-alpl KO	WT-alpl KO+PN	WT+PN-WT
	309.106	HMDB00773	N-Acetyl-a-neuraminic acid
181	204.09	HMDB00929	L-Tryptophan	6.8795	0.00088292	3.0541	0.0093314	WT-alpl KO+PN	WT+PN-WT
	204.09	HMDB13609	D-Tryptophan
	204.09	HMDB13840	3-Hydroxymethylantipyrine
	204.09	HMDB30396	(±)-Tryptophan
182	179.044	HMDB00704	Isoxanthopterin	6.8738	0.00088755	3.0518	0.0093314	WT-alpl KO+PN	WT+PN-WT
183	122.037	HMDB01870	Benzoic acid	6.8116	0.00093956	3.0271	0.0098245	alpl KO+PN-alpl KO	WT-alpl KO+PN	WT+PN-alpl KO+PN
	122.037	HMDB11718	4-Hydroxybenzaldehyde
184	258.984	HMDB05874	3-Bromotyrosine	6.7686	0.00097734	3.01	0.010141	WT-alpl KO	WT-alpl KO+PN	WT+PN-WT
185	121.053	HMDB04461	Benzamide	6.7652	0.00098034	3.0086	0.010141	WT+PN-alpl KO	WT+PN-WT
186	154.136	HMDB59869	p-tert-Butylcyclohexanone	6.7146	0.0010271	2.9884	0.010541	WT-alpl KO+PN	WT+PN-WT
	154.136	HMDB59881	Ocimenol
187	226.095	HMDB00245	Porphobilinogen	6.7114	0.00103	2.9871	0.010541	alpl KO+PN-alpl KO	WT+PN-alpl KO+PN
188	297.09	HMDB01173	5'-Methylthioadenosine	6.6893	0.0010512	2.9783	0.010619	WT-alpl KO	WT-alpl KO+PN	WT+PN-WT
189	306.038	HMDB59651	2-(3,4-Dihydroxybenzoyloxy)-4,6-dihydroxybenzoate	6.6862	0.0010542	2.9771	0.010619	alpl KO+PN-alpl KO	WT-alpl KO	WT+PN-alpl KO
190	425.045	HMDB01372	Thiamine pyrophosphate	6.6304	0.00111	2.9547	0.011123	WT-alpl KO+PN	WT+PN-alpl KO+PN
191	304.025	HMDB60020	Sinapinic acid-O-sulphate	6.5424	0.0012041	2.9193	0.011884	WT-alpl KO	WT-alpl KO+PN	WT+PN-WT
192	400.261	HMDB12518	11'-Carboxy-gamma-tocotrienol	6.5421	0.0012045	2.9192	0.011884	WT-alpl KO+PN
193	124.052	HMDB00873	4-Methylcatechol	6.541	0.0012057	2.9187	0.011884	WT-alpl KO+PN	WT+PN-WT
	124.052	HMDB11724	4-Hydroxybenzyl alcohol
194	133.038	HMDB00191	L-Aspartic acid	6.5367	0.0012106	2.917	0.011884	WT-alpl KO+PN	WT+PN-WT
	133.038	HMDB06483	D-Aspartic acid
	133.038	HMDB11753	Iminodiacetic acid
195	424.148	HMDB60786	6-Hydroxymelatonin glucuronide	6.5029	0.0012492	2.9034	0.0122	WT-alpl KO	WT-alpl KO+PN	WT+PN-WT
196	471.15	HMDB06485	10-Formyldihydrofolate	6.4585	0.0013019	2.8854	0.012651	alpl KO+PN-alpl KO	WT-alpl KO
197	317.138	HMDB28874	Hydroxyprolyl-Tryptophan	6.4478	0.0013148	2.8811	0.012712	WT-alpl KO+PN	WT+PN-WT
	317.138	HMDB29084	Tryptophyl-Hydroxyproline
198	244.106	HMDB28827	Glutamyl-Proline	6.4408	0.0013235	2.8783	0.012732	alpl KO+PN-alpl KO	WT-alpl KO+PN	WT+PN-alpl KO+PN
	244.106	HMDB29016	Prolyl-Glutamate
199	87.0684	HMDB01080	4-Aminobutyraldehyde	6.4027	0.0013715	2.8628	0.013128	alpl KO+PN-alpl KO	WT+PN-alpl KO	WT-alpl KO+PN	WT+PN-WT
200	216.111	HMDB29027	Prolyl-Threonine	6.3543	0.0014349	2.8432	0.013667	WT-alpl KO	WT-alpl KO+PN	WT+PN-WT
	216.111	HMDB29069	Threoninyl-Proline
201	394.138	HMDB60833	N-Acetylserotonin glucuronide	6.3237	0.0014766	2.8307	0.013926	WT-alpl KO+PN
202	151.997	HMDB59664	Oxidized dithiothreitol	6.253	0.001578	2.8019	0.014771	WT-alpl KO	WT+PN-alpl KO	WT+PN-alpl KO+PN
203	165.079	HMDB00159	L-Phenylalanine	6.2506	0.0015815	2.8009	0.014771	alpl KO+PN-alpl KO	WT-alpl KO+PN	WT+PN-WT
	165.079	HMDB06044	Norsalsolinol
204	139.987	HMDB01494	Acetylphosphate	6.2371	0.0016017	2.7954	0.014885	alpl KO+PN-alpl KO	WT-alpl KO+PN
	139.987	HMDB04110	Phosphonoacetate
205	211.071	HMDB60410	6-Carboxy-5,6,7,8-tetrahydropterin	6.2074	0.0016472	2.7833	0.015163	alpl KO+PN-alpl KO	WT+PN-alpl KO+PN
206	324.153	HMDB00600	Galactosylhydroxylysine	6.0886	0.0018429	2.7345	0.016885	alpl KO+PN-alpl KO	WT-alpl KO	WT+PN-alpl KO
207	161.129	HMDB06078	Putreanine	6.063	0.0018883	2.7239	0.017218	WT-alpl KO+PN	WT+PN-WT
208	166.099	HMDB04586	Perillic acid	6.0487	0.0019141	2.718	0.017371	WT-alpl KO+PN	WT+PN-alpl KO+PN
209	331.068	HMDB00905	Deoxyadenosine monophosphate	6.0432	0.0019241	2.7158	0.01738	WT-alpl KO+PN	WT+PN-WT
210	465.346	HMDB06482	LysoSM(d18:1)	6.0353	0.0019387	2.7125	0.01743	alpl KO+PN-alpl KO	WT+PN-alpl KO
211	174.064	HMDB00854	Formiminoglutamic acid	6.0279	0.0019524	2.7094	0.017472	WT-alpl KO	WT-alpl KO+PN
	174.064	HMDB06028	N-Acetylasparagine
212	363.058	HMDB01397	Guanosine monophosphate	6.0011	0.0020027	2.6984	0.017807	WT+PN-alpl KO	WT+PN-WT
	363.058	HMDB11670	8-Oxo-dGMP
	363.058	HMDB59639	Cyclic pyranopterin monophosphate
213	428.191	HMDB00851	Pyridinoline	5.9982	0.0020084	2.6972	0.017807	alpl KO+PN-alpl KO	WT-alpl KO	WT+PN-alpl KO
214	150.054	HMDB03162	7-Methylhypoxanthine	5.9877	0.0020286	2.6928	0.017903	alpl KO+PN-alpl KO	WT-alpl KO	WT+PN-alpl KO
	150.054	HMDB13141	1-Methylhypoxanthine
215	172.183	HMDB13113	1-Undecanol	5.9723	0.0020584	2.6865	0.018084	WT-alpl KO+PN	WT+PN-WT
216	284.272	HMDB00827	Stearic acid	5.934	0.0021351	2.6706	0.018588	WT-alpl KO+PN	WT+PN-WT
217	400.342	HMDB00222	L-Palmitoylcarnitine	5.928	0.0021474	2.6681	0.01861	WT-alpl KO	WT-alpl KO+PN	WT+PN-WT
218	313.068	HMDB00999	Phosphoribosylformylglycineamidine	5.888	0.0022312	2.6515	0.019251	alpl KO+PN-alpl KO	WT-alpl KO	WT+PN-alpl KO
	313.068	HMDB02305	5'-phosphoribosyl-a-N-formylglycineamidine
219	541.001	HMDB06822	Formamidopyrimidine nucleoside triphosphate	5.8697	0.0022707	2.6438	0.019503	alpl KO+PN-alpl KO	WT-alpl KO
220	237.086	HMDB00238	Sepiapterin	5.8484	0.0023175	2.635	0.019817	WT-alpl KO	WT-alpl KO+PN
	237.086	HMDB00468	Biopterin
	237.086	HMDB00633	D-Biopterin
	237.086	HMDB00817	Orinapterin
	237.086	HMDB01195	Dyspropterin
	237.086	HMDB02263	Primapterin
	237.086	HMDB13639	8-[(Aminomethyl)sulfanyl]-6-sulfanyloctanoic acid
221	236.083	HMDB28982	Methionyl-Serine	5.8217	0.0023776	2.6239	0.020152	alpl KO+PN-alpl KO	WT-alpl KO+PN
	236.083	HMDB29045	Serinyl-Methionine
222	256.24	HMDB00220	Palmitic acid	5.7989	0.0024303	2.6143	0.020508	WT-alpl KO	WT+PN-WT
	256.24	HMDB02396	Trimethyltridecanoic acid
	256.24	HMDB60083	Hexadecanoate (n-C16:0)
223	244.07	HMDB00296	Uridine	5.7934	0.0024431	2.6121	0.020526	alpl KO+PN-alpl KO	WT+PN-alpl KO
	244.07	HMDB00767	Pseudouridine
224	329.163	HMDB03601	(S)-Reticuline	5.777	0.002482	2.6052	0.020762	WT-alpl KO+PN	WT+PN-WT
225	122.048	HMDB01406	Niacinamide	5.7537	0.0025382	2.5955	0.021111	alpl KO+PN-alpl KO	WT+PN-alpl KO
226	128.011	HMDB59784	5-Hydroxy-2-furoic acid	5.7507	0.0025456	2.5942	0.021111	WT-alpl KO	WT-alpl KO+PN	WT+PN-WT
227	287.21	HMDB00791	L-Octanoylcarnitine	5.7354	0.0025834	2.5878	0.021333	WT-alpl KO+PN	WT+PN-alpl KO+PN
228	243.086	HMDB00089	Cytidine	5.7201	0.0026218	2.5814	0.021557	alpl KO+PN-alpl KO	WT-alpl KO	WT+PN-alpl KO
	243.086	HMDB15122	Cytarabine
229	277.117	HMDB01495	Queuine	5.6979	0.0026786	2.5721	0.02193	WT-alpl KO	WT+PN-alpl KO
	277.117	HMDB06868	S-(2-Methylpropionyl)-dihydrolipoamide-E
230	580.034	HMDB00935	Uridine diphosphate glucuronic acid	5.6757	0.0027366	2.5628	0.02231	alpl KO+PN-alpl KO	WT+PN-alpl KO	WT-alpl KO+PN	WT+PN-WT
	580.034	HMDB12302	UDP-D-galacturonate
	580.034	HMDB12304	UDP-L-iduronate
231	220.037	HMDB30789	Dracunculin	5.6255	0.0028732	2.5416	0.023227	WT+PN-WT
232	368.166	HMDB01032	Dehydroepiandrosterone sulfate	5.6155	0.0029011	2.5374	0.023301	WT-alpl KO	WT-alpl KO+PN	WT+PN-WT
	368.166	HMDB02833	Testosterone sulfate
	368.166	HMDB13230	Epitestosterone sulfate
233	188.08	HMDB06029	N-Acetylglutamine	5.6136	0.0029065	2.5366	0.023301	WT-alpl KO	WT+PN-alpl KO
	188.08	HMDB11173	L-glycyl-L-hydroxyproline
	188.08	HMDB28842	Glycyl-Hydroxyproline
234	142.027	HMDB29188	5-Hydroxymethyl-2-furanoate	5.6048	0.0029314	2.5329	0.023368	alpl KO+PN-alpl KO	WT-alpl KO
235	169.085	HMDB00479	3-Methylhistidine	5.602	0.0029392	2.5318	0.023368	WT-alpl KO+PN	WT+PN-WT
236	180.09	HMDB04076	5-Hydroxykynurenamine	5.5941	0.0029619	2.5284	0.023451	alpl KO+PN-alpl KO	WT-alpl KO	WT+PN-alpl KO
	180.09	HMDB60281	3-Hydroxykynurenamine
237	176.095	HMDB00259	Serotonin	5.5677	0.0030388	2.5173	0.023868	WT-alpl KO+PN	WT+PN-WT
238	132.042	HMDB00576	Monoethyl malonic acid	5.5675	0.0030394	2.5172	0.023868	WT-alpl KO+PN	WT+PN-WT
	132.042	HMDB00622	Ethylmalonic acid
	132.042	HMDB00661	Glutaric acid
	132.042	HMDB01844	Methylsuccinic acid
	132.042	HMDB02001	Dimethylmalonic acid
	132.042	HMDB06833	2-Acetolactate
	132.042	HMDB06855	(S)-2-Acetolactate
239	158.058	HMDB00635	Succinylacetone	5.5446	0.0031079	2.5075	0.024209	alpl KO+PN-alpl KO	WT+PN-alpl KO
240	287.196	HMDB28712	Arginyl-Isoleucine	5.5332	0.0031425	2.5027	0.02438	WT-alpl KO+PN
	287.196	HMDB28713	Arginyl-Leucine
	287.196	HMDB28901	Isoleucyl-Arginine
	287.196	HMDB28923	Leucyl-Arginine
241	176.043	HMDB00828	Ureidosuccinic acid	5.4887	0.003282	2.4839	0.02536	WT-alpl KO
242	246.122	HMDB11166	L-beta-aspartyl-L-leucine	5.4757	0.0033236	2.4784	0.025579	WT-alpl KO	WT-alpl KO+PN	WT+PN-WT
	246.122	HMDB11172	L-gamma-glutamyl-L-valine
	246.122	HMDB28756	Aspartyl-Isoleucine
	246.122	HMDB28757	Aspartyl-Leucine
	246.122	HMDB28903	Isoleucyl-Aspartate
	246.122	HMDB28925	Leucyl-Aspartate
	246.122	HMDB59717	Glu-Val
243	411.035	HMDB01508	dADP	5.4686	0.003347	2.4753	0.025656	WT+PN-alpl KO	WT+PN-alpl KO+PN
244	418.126	HMDB41731	Equol 4'-O-glucuronide	5.4258	0.00349	2.4572	0.026646	WT-alpl KO	WT+PN-WT
	418.126	HMDB41732	Equol 7-O-glucuronide
245	562.439	HMDB12147	2-Hexaprenyl-3-methyl-6-methoxy-1,4-benzoquinol	5.3761	0.0036643	2.436	0.027866	alpl KO+PN-alpl KO	WT+PN-alpl KO
246	168.042	HMDB00130	Homogentisic acid	5.3692	0.003689	2.4331	0.027943	WT-alpl KO	WT+PN-WT
	168.042	HMDB00484	Vanillic acid
	168.042	HMDB00750	3-Hydroxymandelic acid
	168.042	HMDB00822	p-Hydroxymandelic acid
	168.042	HMDB01336	3,4-Dihydroxybenzeneacetic acid
	168.042	HMDB01868	5-Methoxysalicylic acid
	168.042	HMDB06242	3,4-Dihydroxymandelaldehyde
	168.042	HMDB60003	Isovanillic acid
247	338.052	HMDB06032	Imidazoleacetic acid ribotide	5.3325	0.0038243	2.4175	0.028742	alpl KO+PN-alpl KO	WT-alpl KO	WT+PN-alpl KO
248	350.119	HMDB01425	Estrone sulfate	5.3253	0.0038517	2.4143	0.028835	WT+PN-alpl KO	WT+PN-alpl KO+PN	WT+PN-WT
249	197.02	HMDB03705	Phosphoguanidinoacetate	5.3128	0.0038994	2.409	0.02908	WT-alpl KO	WT+PN-WT
250	233.101	HMDB28741	Asparaginyl-Threonine	5.2537	0.0041329	2.3837	0.030583	alpl KO+PN-alpl KO
	233.101	HMDB28806	Glutaminyl-Serine
	233.101	HMDB29037	Serinyl-Glutamine
	233.101	HMDB29053	Serinyl-Gamma-glutamate
	233.101	HMDB29056	Threoninyl-Asparagine
	233.101	HMDB29158	Gamma-glutamyl-Serine
251	188.127	HMDB00670	Homo-L-arginine	5.2492	0.0041514	2.3818	0.030602	alpl KO+PN-alpl KO	WT-alpl KO
252	308.006	HMDB01090	(S)-5-Diphosphomevalonic acid	5.1559	0.0045531	2.3417	0.033436	WT-alpl KO	WT+PN-WT
	308.006	HMDB01981	(R)-Mevalonic acid-5-pyrophosphate
253	403.018	HMDB01546	CDP	5.1356	0.0046458	2.3329	0.033987	alpl KO+PN-alpl KO	WT+PN-alpl KO
254	210.074	HMDB03219	Sedoheptulose	5.1283	0.0046792	2.3298	0.034101	WT-alpl KO	WT-alpl KO+PN	WT+PN-WT
	210.074	HMDB29901	L-Galacto-2-heptulose
255	517.224	HMDB42003	Pyronaridine	5.1172	0.0047312	2.325	0.03435	WT+PN-alpl KO+PN	WT+PN-WT
256	336.052	HMDB59977	4-Hydroxy-5-(dihydroxyphenyl)-valeric acid-O-methyl-O-sulphate	5.1023	0.0048016	2.3186	0.03473	WT+PN-alpl KO+PN	WT+PN-WT
257	197.069	HMDB00181	L-Dopa	5.0952	0.0048359	2.3155	0.034847	alpl KO+PN-alpl KO	WT+PN-alpl KO+PN
	197.069	HMDB00609	DL-Dopa
	197.069	HMDB38750	N-Hydroxy-L-tyrosine
258	174.112	HMDB00517	L-Arginine	5.0802	0.0049087	2.309	0.03524	alpl KO+PN-alpl KO	WT-alpl KO	WT+PN-alpl KO
	174.112	HMDB03416	D-Arginine
259	280.24	HMDB00673	Linoleic acid	5.0705	0.0049563	2.3048	0.035449	WT-alpl KO+PN	WT+PN-WT
	280.24	HMDB03797	Bovinic acid
	280.24	HMDB05047	9E,11E-Octadecadienoic acid
	280.24	HMDB05048	10E,12Z-Octadecadienoic acid
	280.24	HMDB06270	Linoelaidic acid
260	141.019	HMDB00224	O-Phosphoethanolamine	4.9514	0.0055817	2.2532	0.039773	alpl KO+PN-alpl KO	WT-alpl KO
	141.019	HMDB60151	O-Phosphonatoethanaminium
	141.019	HMDB60152	Ethamp
261	348.046	HMDB12152	2-O-(6-Phospho-alpha-mannosyl)-D-glycerate	4.9478	0.0056021	2.2517	0.039773	alpl KO+PN-alpl KO
262	280.106	HMDB11167	L-beta-aspartyl-L-phenylalanine	4.9424	0.0056324	2.2493	0.039781	WT-alpl KO	WT-alpl KO+PN	WT+PN-WT
	280.106	HMDB28760	Aspartyl-Phenylalanine
	280.106	HMDB28991	Phenylalanyl-Aspartate
263	118.027	HMDB00202	Methylmalonic acid	4.9331	0.0056853	2.2452	0.039922	WT-alpl KO	WT+PN-alpl KO
	118.027	HMDB00254	Succinic acid
	118.027	HMDB00349	Erythrono-1,4-lactone
	118.027	HMDB00940	Threonolactone
264	503.301	HMDB11484	LysoPE(0:0/20:3(11Z,14Z,17Z))	4.9107	0.0058142	2.2355	0.040678	alpl KO+PN-alpl KO	WT+PN-alpl KO
	503.301	HMDB11485	LysoPE(0:0/20:3(5Z,8Z,11Z))
	503.301	HMDB11486	LysoPE(0:0/20:3(8Z,11Z,14Z))
	503.301	HMDB11514	LysoPE(20:3(11Z,14Z,17Z)/0:0)
	503.301	HMDB11515	LysoPE(20:3(5Z,8Z,11Z)/0:0)
	503.301	HMDB11516	LysoPE(20:3(8Z,11Z,14Z)/0:0)
265	358.287	HMDB06322	Tetracosapentaenoic acid (24:5n-6)	4.9058	0.0058431	2.2334	0.040732	WT-alpl KO	WT-alpl KO+PN
	358.287	HMDB06323	Tetracosapentaenoic acid (24:5n-3)
266	101.084	HMDB12815	5-Aminopentanal	4.8828	0.0059796	2.2233	0.041534	WT+PN-alpl KO	WT+PN-WT
267	114.079	HMDB00323	3-Amino-2-piperidone	4.8647	0.0060894	2.2154	0.042144	alpl KO+PN-alpl KO	WT+PN-alpl KO
268	236.08	HMDB01200	N'-Formylkynurenine	4.8516	0.0061698	2.2097	0.042491	alpl KO+PN-alpl KO	WT-alpl KO
	236.08	HMDB60485	L-Formylkynurenine
269	587.067	HMDB01346	GDP-4-Dehydro-6-deoxy-D-mannose	4.8494	0.0061838	2.2087	0.042491	WT-alpl KO	WT-alpl KO+PN	WT+PN-WT
	587.067	HMDB01391	GDP-4-Dehydro-6-L-deoxygalactose
270	228.04	HMDB01343	Mevalonic acid-5P	4.8347	0.0062759	2.2023	0.042943	WT-alpl KO	WT-alpl KO+PN
271	140.059	HMDB02144	1,3-Dimethyluracil	4.8284	0.0063161	2.1996	0.042943	alpl KO+PN-alpl KO	WT+PN-alpl KO
	140.059	HMDB02271	Imidazolepropionic acid
	140.059	HMDB02820	Methylimidazoleacetic acid
	140.059	HMDB04988	Pi-Methylimidazoleacetic acid
272	400.101	HMDB59984	5-(3',4',5'-Trihydroxyphenyl)-gamma-valerolactone-3'-O-glucuronide	4.8283	0.0063164	2.1995	0.042943	WT+PN-WT
	400.101	HMDB59986	5-(3',4',5'-Trihydroxyphenyl)-gamma-valerolactone-4'-O-glucuronide
	400.101	HMDB60019	Sinapinic acid-O-glucuronide isomer
273	323.052	HMDB00095	Cytidine monophosphate	4.8118	0.0064221	2.1923	0.043388	WT-alpl KO	WT-alpl KO+PN	WT+PN-WT
	323.052	HMDB11692	Cytidine 2'-phosphate
274	376.138	HMDB00244	Riboflavin	4.8111	0.006427	2.192	0.043388	WT-alpl KO	WT-alpl KO+PN	WT+PN-WT
275	304.204	HMDB00309	3a,16b-Dihydroxyandrostenone	4.8	0.0064993	2.1871	0.043722	WT-alpl KO	WT+PN-WT
	304.204	HMDB00322	16-Oxoandrostenediol
	304.204	HMDB00324	3a,16a-Dihydroxyandrostenone
	304.204	HMDB00352	16a-Hydroxydehydroisoandrosterone
	304.204	HMDB00388	3a,16-Dihydroxyandrostenone
	304.204	HMDB04611	7a-Hydroxydehydroepiandrosterone
	304.204	HMDB04624	7b-Hydroxydehydroepiandrosterone
	304.204	HMDB06031	11-Ketoetiocholanolone
	304.204	HMDB06259	6beta-Hydroxytestosterone
	304.204	HMDB06769	19-Hydroxytestosterone
	304.204	HMDB12533	11beta-Hydroxytestosterone
	304.204	HMDB12654	2beta-Hydroxytestosterone
	304.204	HMDB60089	w Hydroxy testosterone
	304.204	HMDB60339	11beta,17beta-Dihydroxy-4-androsten-3-one
276	145.074	HMDB00730	Isobutyrylglycine	4.7452	0.0068692	2.1631	0.045999	WT-alpl KO+PN	WT+PN-WT
	145.074	HMDB00808	N-Butyrylglycine
	145.074	HMDB01263	Allysine
	145.074	HMDB03681	4-Acetamidobutanoic acid
	145.074	HMDB12131	(S)-5-Amino-3-oxohexanoate
	145.074	HMDB12151	2-Keto-6-aminocaproate
	145.074	HMDB59595	(S)-2-amino-6-oxohexanoate
277	180.065	HMDB01860	Paraxanthine	4.7428	0.0068855	2.1621	0.045999	alpl KO+PN-alpl KO	WT-alpl KO+PN
278	467.301	HMDB10379	LysoPC(14:0)	4.7356	0.006936	2.1589	0.046176	WT+PN-alpl KO	WT+PN-WT
279	288.1	HMDB41686	5'-Methoxy-O-desmethylangolensin	4.7286	0.0069854	2.1558	0.046345	WT+PN-WT
	288.1	HMDB41696	6'-Hydroxyangolensin
280	524.307	HMDB03577	VPGPR Enterostatin	4.715	0.0070824	2.1498	0.046826	WT-alpl KO+PN	WT+PN-alpl KO+PN
281	250.062	HMDB01049	Gamma-Glutamylcysteine	4.7115	0.0071076	2.1483	0.046832	WT-alpl KO+PN	WT+PN-alpl KO+PN
282	153.01	HMDB00996	3-Sulfinoalanine	4.6903	0.0072618	2.139	0.047685	WT+PN-WT
	153.01	HMDB60179	3-Sulfinato-L-alaninate
283	551.395	HMDB10390	LysoPC(20:0)	4.6806	0.0073336	2.1347	0.047993	WT+PN-alpl KO
