# Supplementary material for: Broad Vitamin B6-Related Metabolic Disturbances in a Zebrafish Model of Hypophosphatasia (TNSALP-Deficiency)
Source: Int J Mol Sci. 2025 Apr 1;26(7):3270. doi: 10.3390/ijms26073270 (PMC11990062; doi:10.3390/ijms26073270)
Supplement: Supplementary file 1 [file ijms-26-03270-s001.zip › Table S3.xlsx]

## Sheet: Table S3
Table S3. Significantly (p<0.05) altered metabolites identified with t-test in 10 dpf old alpl-/- larvae. Metabolites were measurered using DI-HRMS as described in materials and methods section. Statistical analysis was performed using Metaboanalyst 6.0 statistical analysis [one factor] module.
#	m/z	HMDB ID	Name	t.stat	p.value	-log10(p)	FDR
1	275.127	HMDB13209	Alanyltryptophan	-6.6042	6.0462e-05	4.2185	0.071403
	275.127	HMDB28698	Alanyl-Tryptophan
	275.127	HMDB29076	Tryptophyl-Alanine
2	169.038	HMDB00439	2-Furoylglycine	6.3728	8.1103e-05	4.091	0.071403
	169.038	HMDB12247	L-2,3-Dihydrodipicolinate
3	181.06	HMDB06037	8-Hydroxy-7-methylguanine	5.968	0.00013789	3.8605	0.071403
4	184.005	HMDB60417	6-Thiourate	5.8062	0.0001715	3.7657	0.071403
5	121.089	HMDB02017	1-Phenylethylamine	-5.7331	0.0001895	3.7224	0.071403
	121.089	HMDB12275	Phenylethylamine
6	212.068	HMDB00913	Vanillactic acid	5.2049	0.00039849	3.3996	0.12512
	212.068	HMDB41661	3,4-Dihydroxyphenyllactic acid methyl ester
	212.068	HMDB41663	3-(3,4-Dihydroxyphenyl)-2-methoxypropionic acid
	212.068	HMDB41665	3-Hydroxy-4-methoxyphenyllactic acid
7	259.153	HMDB28800	Glutaminyl-Isoleucine	-4.8963	0.00062655	3.203	0.16863
	259.153	HMDB28801	Glutaminyl-Leucine
	259.153	HMDB28868	Hydroxyprolyl-Lysine
	259.153	HMDB28905	Isoleucyl-Glutamine
	259.153	HMDB28921	Isoleucyl-Gamma-glutamate
	259.153	HMDB28927	Leucyl-Glutamine
	259.153	HMDB28943	Leucyl-Gamma-glutamate
	259.153	HMDB28952	Lysyl-Hydroxyproline
	259.153	HMDB29152	Gamma-glutamyl-Isoleucine
	259.153	HMDB29153	Gamma-glutamyl-Leucine
8	148.089	HMDB59845	p-Ethylacetophenone	4.5754	0.0010177	2.9924	0.20732
	148.089	HMDB30837	Anethole
9	128.12	HMDB01140	Octanal	-4.5541	0.0010517	2.9781	0.20732
10	165.079	HMDB00159	L-Phenylalanine	-4.5017	0.0011401	2.943	0.20732
	165.079	HMDB06044	Norsalsolinol
11	233.124	HMDB40033	2-Heptylbenzothiazole	4.4268	0.0012804	2.8927	0.20732
12	195.09	HMDB29217	Tyrosine methylester	-4.3417	0.0014626	2.8349	0.20732
	195.09	HMDB41943	N-Acetyldopamine
	195.09	HMDB60065	N-methyl-4,6,7-trihydroxy-1,2,3,4-tetrahydroisoquinoline
13	193.074	HMDB00821	Phenylacetylglycine	-4.315	0.0015251	2.8167	0.20732
	193.074	HMDB00859	Methylhippuric acid
	193.074	HMDB11723	2-Methylhippuric acid
14	144.126	HMDB02284	N-Acetylcadaverine	-4.283	0.0016038	2.7948	0.20732
	144.126	HMDB12135	1-(3-Aminopropyl)-4-aminobutanal
15	529.271	HMDB02497	Glycochenodeoxycholate-3-sulfate	-4.2463	0.0016995	2.7697	0.20732
	529.271	HMDB02409	N-[(3a,5b,7b)-7-hydroxy-24-oxo-3-(sulfooxy)cholan-24-yl]-Glycine
	529.271	HMDB02496	N-[(3a,5b,7a)-3-hydroxy-24-oxo-7-(sulfooxy)cholan-24-yl]-Glycine
16	268.071	HMDB11679	DHAP(6:0)	-4.1992	0.0018309	2.7373	0.20732
17	243.158	HMDB28959	Lysyl-Proline	4.1857	0.0018707	2.728	0.20732
	243.158	HMDB29022	Prolyl-Lysine
18	265.959	HMDB01270	Glyceric acid 1,3-biphosphate	-4.1316	0.0020389	2.6906	0.21341
	265.959	HMDB01294	2,3-Diphosphoglyceric acid
19	140.047	HMDB59880	Ethyl 3-furoate	4.0732	0.0022386	2.65	0.22198
20	190.084	HMDB00325	3-Hydroxysuberic acid	-3.9902	0.0025587	2.592	0.24103
21	120.044	HMDB01366	Purine	-3.9281	0.0028292	2.5483	0.25122
22	575.395	HMDB10400	LysoPC(22:2(13Z,16Z))	-3.8538	0.0031922	2.4959	0.25122
23	209.069	HMDB00735	Hydroxyphenylacetylglycine	3.8505	0.0032097	2.4935	0.25122
24	416.233	HMDB07007	CPA(18:2(9Z,12Z)/0:0)	-3.8441	0.0032432	2.489	0.25122
25	230.09	HMDB02335	Aspartyl-L-proline	-3.8179	0.0033852	2.4704	0.25122
	230.09	HMDB28761	Aspartyl-Proline
	230.09	HMDB29013	Prolyl-Aspartate
26	119.926	HMDB01417	Permanganate	-3.8033	0.0034669	2.4601	0.25122
27	92.0473	HMDB00131	Glycerol	-3.7383	0.0038573	2.4137	0.25194
28	88.016	HMDB00243	Pyruvic acid	3.736	0.0038717	2.4121	0.25194
	88.016	HMDB11111	Malonic semialdehyde
29	499.297	HMDB00874	Tauroursodeoxycholic acid	-3.735	0.0038781	2.4114	0.25194
	499.297	HMDB00896	Taurodeoxycholic acid
	499.297	HMDB00951	Taurochenodesoxycholic acid
30	215.152	HMDB13279	N-Nonanoylglycine	-3.6305	0.0046084	2.3364	0.27009
31	304.046	HMDB01570	Thymidine 3',5'-cyclic monophosphate	-3.6233	0.0046638	2.3313	0.27009
32	305.152	HMDB28715	Arginyl-Methionine	-3.5622	0.0051626	2.2871	0.27009
	305.152	HMDB28967	Methionyl-Arginine
33	186.1	HMDB28695	Alanyl-Proline	-3.528	0.0054647	2.2624	0.27009
	186.1	HMDB29010	Prolyl-Alanine
34	213.01	HMDB00682	Indoxyl sulfate	-3.5096	0.0056359	2.249	0.27009
35	134.033	HMDB01005	(S)-Ureidoglycolic acid	-3.5069	0.005661	2.2471	0.27009
36	103.063	HMDB00112	Gamma-Aminobutyric acid	-3.5031	0.0056969	2.2444	0.27009
	103.063	HMDB00092	Dimethylglycine
	103.063	HMDB00452	L-Alpha-aminobutyric acid
	103.063	HMDB00650	D-Alpha-aminobutyric acid
	103.063	HMDB01906	2-Aminoisobutyric acid
	103.063	HMDB02166	(S)-b-aminoisobutyric acid
	103.063	HMDB02299	(R)-b-aminoisobutyric acid
	103.063	HMDB03911	3-Aminoisobutanoic acid
	103.063	HMDB31654	3-Aminobutanoic acid
	103.063	HMDB41945	N-Ethylglycine
37	271.141	HMDB11654	2-(3-Carboxy-3-(methylammonio)propyl)-L-histidine	-3.4975	0.0057506	2.2403	0.27009
38	81.9725	HMDB01033	Hydrogen sulfite	-3.4829	0.0058923	2.2297	0.27009
39	193.11	HMDB03892	(S)-N-Methylsalsolinol	-3.4762	0.0059585	2.2249	0.27009
	193.11	HMDB12484	(R)-1,2-dimethyl-5,6-dihydroxy-tetrahydroisoquinoline
40	286.23	HMDB00305	Vitamin A	3.4722	0.0059987	2.2219	0.27009
	286.23	HMDB06216	11-cis-Retinol
	286.23	HMDB06217	9-cis-Retinol
	286.23	HMDB06221	13-cis Retinol
41	139.063	HMDB12153	3,4-Dihydroxybenzylamine	-3.4631	0.006091	2.2153	0.27009
42	230.152	HMDB00623	Dodecanedioic acid	-3.463	0.0060922	2.2152	0.27009
43	118.087	HMDB59606	Betaine	-3.4391	0.0063407	2.1979	0.27009
44	243.122	HMDB28805	Glutaminyl-Proline	3.4372	0.0063614	2.1964	0.27009
	243.122	HMDB29015	Prolyl-Glutamine
	243.122	HMDB29031	Prolyl-Gamma-glutamate
	243.122	HMDB29157	Gamma-glutamyl-Proline
45	328.142	HMDB29007	Phenylalanyl-Tyrosine	-3.4288	0.0064511	2.1904	0.27009
	328.142	HMDB29112	Tyrosyl-Phenylalanine
46	188.152	HMDB01325	N6,N6,N6-Trimethyl-L-lysine	-3.4009	0.0067611	2.17	0.27691
47	402.023	HMDB01274	dTDP	3.3738	0.0070759	2.1502	0.28364
48	168.079	HMDB59963	1,3,5-Trimethoxybenzene	-3.3534	0.0073235	2.1353	0.28745
49	456.255	HMDB00907	Sulfolithocholic acid	-3.3125	0.0078458	2.1054	0.29661
50	139.987	HMDB01494	Acetylphosphate	3.2927	0.008113	2.0908	0.29661
	139.987	HMDB04110	Phosphonoacetate
51	73.0528	HMDB01106	3-Aminopropionaldehyde	-3.277	0.0083314	2.0793	0.29661
	73.0528	HMDB02134	Aminoacetone
	73.0528	HMDB60177	Ammonioacetone
52	286.057	HMDB02022	Glycineamideribotide	-3.2738	0.0083765	2.0769	0.29661
53	188.127	HMDB00670	Homo-L-arginine	-3.2667	0.0084771	2.0718	0.29661
54	381.165	HMDB12201	Cis-zeatin-7-N-glucoside	3.2582	0.0086007	2.0655	0.29661
	381.165	HMDB12202	Cis-zeatin-9-N-glucoside
	381.165	HMDB12203	Cis-zeatin-O-glucoside
55	240.024	HMDB00192	L-Cystine	3.2348	0.0089475	2.0483	0.29661
56	128.022	HMDB41833	Barbituric acid	-3.2143	0.009265	2.0332	0.29661
57	276.025	HMDB01316	6-Phosphogluconic acid	3.2091	0.009346	2.0294	0.29661
58	200.165	HMDB13162	2-Hexenoylcholine	-3.2089	0.009349	2.0292	0.29661
59	100.089	HMDB01318	4-Methylpentanal	-3.2032	0.0094399	2.025	0.29661
	100.089	HMDB05994	Hexanal
60	378.277	HMDB04666	2-Arachidonylglycerol	-3.1997	0.0094973	2.0224	0.29661
	378.277	HMDB11549	MG(0:0/20:4(8Z,11Z,14Z,17Z)/0:0)
	378.277	HMDB11578	MG(20:4(5Z,8Z,11Z,14Z)/0:0/0:0)
	378.277	HMDB11579	MG(20:4(8Z,11Z,14Z,17Z)/0:0/0:0)
61	248.101	HMDB28829	Glutamyl-Threonine	-3.1848	0.0097399	2.0114	0.29661
	248.101	HMDB29060	Threoninyl-Glutamate
62	165.065	HMDB00897	7-Methylguanine	3.175	0.0099031	2.0042	0.29661
	165.065	HMDB01566	3-Methylguanine
	165.065	HMDB03282	1-Methylguanine
	165.065	HMDB06040	N2-Methylguanine
63	284.185	HMDB05764	Melanostatin	-3.1741	0.0099184	2.0036	0.29661
64	270.012	HMDB06343	Selenocystathionine	-3.148	0.010368	1.9843	0.29936
65	267.095	HMDB00830	Neuraminic acid	3.1473	0.010381	1.9838	0.29936
66	273.967	HMDB12285	Ribose-1-arsenate	-3.1413	0.010487	1.9793	0.29936
67	228.04	HMDB01343	Mevalonic acid-5P	-3.1181	0.010908	1.9622	0.30048
68	312.303	HMDB00417	3D,7D,11D-Phytanic acid	3.118	0.010911	1.9621	0.30048
	312.303	HMDB00553	3L,7D,11D-Phytanic acid
	312.303	HMDB00801	Phytanic acid
	312.303	HMDB02212	Arachidic acid
69	224.08	HMDB00732	Hydroxykynurenine	-3.0982	0.011284	1.9475	0.30048
	224.08	HMDB11631	L-3-Hydroxykynurenine
	224.08	HMDB12819	5-Hydroxykynurenine
70	162.064	HMDB28850	Glycyl-Serine	3.0947	0.011352	1.9449	0.30048
	162.064	HMDB29039	Serinyl-Glycine
71	230.163	HMDB28920	Isoleucyl-Valine	-3.0887	0.011469	1.9405	0.30048
	230.163	HMDB28942	Leucyl-Valine
	230.163	HMDB29130	Valyl-Isoleucine
	230.163	HMDB29131	Valyl-Leucine
72	153.043	HMDB01476	3-Hydroxyanthranilic acid	-3.088	0.011483	1.9399	0.30048
73	202.181	HMDB13224	Caproylcholine	-3.0483	0.012287	1.9106	0.3171
74	192.057	HMDB28684	Alanyl-Cysteine	-3.0223	0.012845	1.8913	0.32428
	192.057	HMDB28768	Cysteinyl-Alanine
75	172.146	HMDB00511	Capric acid	3.017	0.012963	1.8873	0.32428
76	412.355	HMDB11552	MG(0:0/22:1(13Z)/0:0)	3.0028	0.01328	1.8768	0.32428
	412.355	HMDB11582	MG(22:1(13Z)/0:0/0:0)
77	418.308	HMDB12515	11'-Carboxy-alpha-chromanol	-3.0011	0.013318	1.8756	0.32428
78	228.042	HMDB13695	Urolithin A	2.9849	0.013692	1.8635	0.32428
79	191.058	HMDB00763	5-Hydroxyindoleacetic acid	-2.9818	0.013765	1.8612	0.32428
80	183.09	HMDB00068	Epinephrine	-2.9803	0.013801	1.8601	0.32428
	183.09	HMDB00819	Normetanephrine
	183.09	HMDB02832	Methylnoradrenaline
81	155.035	HMDB60173	N-Methylethanolaminium phosphate	2.9743	0.013942	1.8557	0.32428
82	380.293	HMDB11545	MG(0:0/20:3(11Z,14Z,17Z)/0:0)	-2.9467	0.014616	1.8352	0.32801
	380.293	HMDB11546	MG(0:0/20:3(5Z,8Z,11Z)/0:0)
	380.293	HMDB11547	MG(0:0/20:3(8Z,11Z,14Z)/0:0)
	380.293	HMDB11575	MG(20:3(11Z,14Z,17Z)/0:0/0:0)
	380.293	HMDB11576	MG(20:3(5Z,8Z,11Z)/0:0/0:0)
	380.293	HMDB11577	MG(20:3(8Z,11Z,14Z)/0:0/0:0)
83	130.099	HMDB00666	Heptanoic acid	2.9458	0.014639	1.8345	0.32801
	130.099	HMDB31594	2-Methylhexanoic acid
	130.099	HMDB31595	5-Methylhexanoic acid
84	294.122	HMDB00594	Glutamylphenylalanine	-2.9404	0.014776	1.8304	0.32801
	294.122	HMDB28875	Hydroxyprolyl-Tyrosine
	294.122	HMDB29106	Tyrosyl-Hydroxyproline
	294.122	HMDB29562	N-gamma-L-Glutamyl-L-phenylalanine
	294.122	HMDB38514	L-gamma-Glutamyl-beta-phenyl-beta-L-alanine
85	108.021	HMDB03364	Quinone	-2.9395	0.014799	1.8298	0.32801
	108.021	HMDB12133	1,2-Benzoquinone
86	356.272	HMDB02007	Tetracosahexaenoic acid	2.9238	0.0152	1.8181	0.33174
	356.272	HMDB60117	Tetracosahexaenoic acid, n-3
87	227.043	HMDB06794	5-(2'-Carboxyethyl)-4,6-Dihydroxypicolinate	-2.9193	0.015319	1.8148	0.33174
88	376.261	HMDB11550	MG(0:0/20:5(5Z,8Z,11Z,14Z,17Z)/0:0)	-2.9077	0.015627	1.8061	0.33456
	376.261	HMDB11580	MG(20:5(5Z,8Z,11Z,14Z,17Z)/0:0/0:0)
	376.261	HMDB12868	9'-Carboxy-gamma-chromanol
89	217.131	HMDB00824	Propionylcarnitine	2.8863	0.016211	1.7902	0.34004
90	143.142	HMDB12925	Dehydrospermidine	-2.8851	0.016244	1.7893	0.34004
91	257.112	HMDB00942	Tetrahydroneopterin	-2.8397	0.017556	1.7556	0.35999
	257.112	HMDB02281	4a-Hydroxytetrahydrobiopterin
92	160.037	HMDB00225	Oxoadipic acid	2.8291	0.017881	1.7476	0.35999
	160.037	HMDB00398	3-Oxoadipic acid
	160.037	HMDB59737	3-Methyl-3-hydroxypentanedioate
93	161.108	HMDB01010	Nicotine imine	-2.8283	0.017904	1.747	0.35999
94	285.194	HMDB13324	2-Octenoylcarnitine	2.8264	0.017961	1.7457	0.35999
95	137.071	HMDB00699	1-Methylnicotinamide	2.8126	0.018392	1.7354	0.36474
96	321.092	HMDB12143	2-Amino-4-oxo-4-alpha-hydroxy-6-(erythro-1',2',3'-trihydroxypropyl)-5,6,7,8-tetrahydroxypterin	2.7943	0.018981	1.7217	0.3725
97	280.092	HMDB28979	Methionyl-Methionine	2.7828	0.019358	1.7131	0.37599
98	177.079	HMDB01855	5-Hydroxytryptophol	-2.7525	0.020391	1.6906	0.39147
	177.079	HMDB12490	1,2-Dehydrosalsolinol
99	216.173	HMDB00387	3-Hydroxydodecanoic acid	2.7474	0.020571	1.6867	0.39147
	216.173	HMDB02059	12-Hydroxydodecanoic acid
	216.173	HMDB10728	(R)-3-Hydroxydodecanoic acid
	216.173	HMDB40169	xi-5-Hydroxydodecanoic acid
100	188.014	HMDB11635	p-Cresol sulfate	2.7162	0.021702	1.6635	0.40886
101	262.132	HMDB11177	L-phenylalanyl-L-proline	2.6912	0.022653	1.6449	0.41589
	262.132	HMDB11179	L-prolyl-L-phenylalanine
102	312.23	HMDB03871	13-L-Hydroperoxylinoleic acid	-2.6788	0.023142	1.6356	0.41589
	312.23	HMDB04706	8(R)-Hydroperoxylinoleic acid
	312.23	HMDB06940	9(S)-HPODE
	312.23	HMDB10201	12,13-DiHODE
	312.23	HMDB10208	15,16-DiHODE
	312.23	HMDB10221	9,10-DiHODE
103	168.09	HMDB01431	Pyridoxamine	-2.6786	0.023148	1.6355	0.41589
104	75.0684	HMDB00925	Trimethylamine N-oxide	-2.6681	0.02357	1.6276	0.41589
105	387.992	HMDB41780	trans-Resveratrol 3,4'-disulfate	-2.6648	0.023701	1.6252	0.41589
	387.992	HMDB41781	trans-Resveratrol 3,5-disulfate
106	139.075	HMDB12234	Histidinal	-2.6541	0.024144	1.6172	0.41589
107	247.142	HMDB13127	Hydroxybutyrylcarnitine	2.6467	0.024451	1.6117	0.41589
108	354.241	HMDB01139	Prostaglandin F2a	2.6456	0.024498	1.6109	0.41589
	354.241	HMDB01442	Prostaglandin E1
	354.241	HMDB01483	Prostaglandin F2b
	354.241	HMDB02115	8-isoprostaglandin PGF2b
	354.241	HMDB04684	11,12,15-THETA
	354.241	HMDB04685	13,14-Dihydro-15-keto PGF2a
	354.241	HMDB04686	8-Isoprostaglandin E1
	354.241	HMDB04694	11,14,15-THETA
	354.241	HMDB05083	8-Isoprostaglandin F2a
	354.241	HMDB05102	Prostaglandin D1
	354.241	HMDB06562	8-iso-13,14-dihydro-15-keto-PGF2a
	354.241	HMDB10170	11,12,15-TriHETRE
	354.241	HMDB10199	11b-PGF2a
	354.241	HMDB11137	11-Epi-PGF2a
	354.241	HMDB12563	13,14-Dihydro- lipoxin A4
	354.241	HMDB13041	Prostaglandin H1
	354.241	HMDB60045	15-keto-PGF1alpha
	354.241	HMDB60107	(5Z,9E,12S,14Z)-8,11,12-Trihydroxyicosa-5,9,14-trienoate
109	197.069	HMDB00181	L-Dopa	2.6423	0.024636	1.6084	0.41589
	197.069	HMDB00609	DL-Dopa
	197.069	HMDB38750	N-Hydroxy-L-tyrosine
110	588.475	HMDB07025	DG(14:0/20:4(5Z,8Z,11Z,14Z)/0:0)	2.6423	0.024638	1.6084	0.41589
	588.475	HMDB07026	DG(14:0/20:4(8Z,11Z,14Z,17Z)/0:0)
	588.475	HMDB07052	DG(14:1(9Z)/20:3(5Z,8Z,11Z)/0:0)
	588.475	HMDB07053	DG(14:1(9Z)/20:3(8Z,11Z,14Z)/0:0)
	588.475	HMDB07106	DG(16:0/18:4(6Z,9Z,12Z,15Z)/0:0)
	588.475	HMDB07133	DG(16:1(9Z)/18:3(6Z,9Z,12Z)/0:0)
	588.475	HMDB07134	DG(16:1(9Z)/18:3(9Z,12Z,15Z)/0:0)
	588.475	HMDB07273	DG(18:3(6Z,9Z,12Z)/16:1(9Z)/0:0)
	588.475	HMDB07302	DG(18:3(9Z,12Z,15Z)/16:1(9Z)/0:0)
	588.475	HMDB07330	DG(18:4(6Z,9Z,12Z,15Z)/16:0/0:0)
	588.475	HMDB07444	DG(20:3(5Z,8Z,11Z)/14:1(9Z)/0:0)
	588.475	HMDB07473	DG(20:3(8Z,11Z,14Z)/14:1(9Z)/0:0)
	588.475	HMDB07501	DG(20:4(5Z,8Z,11Z,14Z)/14:0/0:0)
	588.475	HMDB07530	DG(20:4(8Z,11Z,14Z,17Z)/14:0/0:0)
	588.475	HMDB55971	DG(14:0/0:0/20:4n6)
	588.475	HMDB55977	DG(14:0/0:0/20:4n3)
	588.475	HMDB56031	DG(16:0/0:0/18:4n3)
	588.475	HMDB56139	DG(14:1n5/0:0/20:3n9)
	588.475	HMDB56145	DG(14:1n5/0:0/20:3n6)
	588.475	HMDB56164	DG(16:1n7/0:0/18:3n6)
	588.475	HMDB56171	DG(16:1n7/0:0/18:3n3)
111	141.09	HMDB03431	L-Histidinol	-2.6352	0.024937	1.6032	0.41589
112	215.056	HMDB00114	Glycerylphosphorylethanolamine	-2.6351	0.024944	1.603	0.41589
	215.056	HMDB59660	sn-glycero-3-Phosphoethanolamine
113	330.219	HMDB00016	Deoxycorticosterone	-2.5979	0.026585	1.5754	0.43337
	330.219	HMDB00374	17-Hydroxyprogesterone
	330.219	HMDB00920	11a-Hydroxyprogesterone
	330.219	HMDB60973	6(beta)-hydroxyprogesterone
	330.219	HMDB61004	6-beta-hydroxyprogesterone
114	314.246	HMDB00782	Octadecanedioic acid	-2.5955	0.026697	1.5735	0.43337
	314.246	HMDB04704	9,10-DHOME
	314.246	HMDB04705	12,13-DHOME
115	205.155	HMDB01422	3-Hydroxy-N6,N6,N6-trimethyl-L-lysine	-2.5925	0.026834	1.5713	0.43337
116	386.267	HMDB31125	Glycerol trihexanoate	2.5908	0.026913	1.57	0.43337
117	350.246	HMDB00268	Tetrahydrocorticosterone	2.5777	0.027525	1.5603	0.4373
	350.246	HMDB00449	5a-Tetrahydrocorticosterone
	350.246	HMDB05972	Tetrahydrodeoxycortisol
	350.246	HMDB11541	MG(0:0/18:4(6Z,9Z,12Z,15Z)/0:0)
	350.246	HMDB11571	MG(18:4(6Z,9Z,12Z,15Z)/0:0/0:0)
	350.246	HMDB41997	Pregnanetriolone
118	187.084	HMDB12150	2-Keto-6-acetamidocaproate	2.575	0.027653	1.5583	0.4373
119	564.076	HMDB01328	dTDP-D-glucose	2.5622	0.028269	1.5487	0.4373
	564.076	HMDB06876	dTDP-D-galactose
120	449.314	HMDB00631	Deoxycholic acid glycine conjugate	-2.5601	0.028368	1.5472	0.4373
	449.314	HMDB00708	Glycoursodeoxycholic acid
	449.314	HMDB06898	Chenodeoxyglycocholic acid
121	528.167	HMDB10358	17-beta-estradiol 3-sulfate-17-(beta-D-glucuronide)	2.5587	0.028438	1.5461	0.4373
122	270.219	HMDB10733	3-Oxohexadecanoic acid	-2.5551	0.028614	1.5434	0.4373
123	270.219	HMDB28896	Histidinyl-Tryptophan	-2.5506	0.028834	1.5401	0.4373
	270.219	HMDB29085	Tryptophyl-Histidine
124	485.683	HMDB59603	Chlordecone	2.545	0.029115	1.5359	0.4373
125	454.308	HMDB06710	Ubiquinone-4	-2.5423	0.029246	1.5339	0.4373
	454.308	HMDB12556	13'-Carboxy-alpha-tocotrienol
126	500.307	HMDB05770	Tuftsin	2.5375	0.029487	1.5304	0.43743
127	184.074	HMDB01490	Vanylglycol	-2.5271	0.030019	1.5226	0.44184
	184.074	HMDB01565	Phosphorylcholine
	184.074	HMDB59730	3,4-Methylenepimelic acid
128	188.141	HMDB02203	3-Hydroxycapric acid	-2.516	0.030597	1.5143	0.44539
	188.141	HMDB10725	(R)-3-Hydroxydecanoic acid
129	418.248	HMDB07005	CPA(18:1(11Z)/0:0)	-2.5127	0.03077	1.5119	0.44539
	418.248	HMDB07006	CPA(18:1(9Z)/0:0)
130	278.13	HMDB03426	Pantetheine	-2.5089	0.03097	1.5091	0.44539
131	204.09	HMDB00929	L-Tryptophan	-2.5004	0.031424	1.5027	0.44851
	204.09	HMDB13609	D-Tryptophan
	204.09	HMDB13840	3-Hydroxymethylantipyrine
	204.09	HMDB30396	(±)-Tryptophan
132	237.085	HMDB60278	Fructoseglycine	-2.4944	0.031752	1.4982	0.44885
133	258.984	HMDB05874	3-Bromotyrosine	2.4846	0.032288	1.491	0.44885
134	170.017	HMDB01460	Diethylthiophosphate	-2.4794	0.032576	1.4871	0.44885
135	479.119	HMDB41684	4'-O-Methyldelphinidin 3-O-beta-D-glucoside	2.4724	0.032967	1.4819	0.44885
136	221.036	HMDB02135	S-(3-oxo-3-carboxy-n-propyl)cysteine	2.4672	0.033266	1.478	0.44885
137	291.078	HMDB02354	Hawkinsin	2.4641	0.03344	1.4757	0.44885
138	567.559	HMDB11761	Cer(d18:0/18:0)	2.4557	0.033922	1.4695	0.44885
139	360.132	HMDB06045	Dityrosine	-2.452	0.034141	1.4667	0.44885
140	278.163	HMDB13243	Leucyl-phenylalanine	-2.4517	0.034157	1.4665	0.44885
	278.163	HMDB28914	Isoleucyl-Phenylalanine
	278.163	HMDB28998	Phenylalanyl-Isoleucine
141	342.204	HMDB02277	2,3-Dinor-6-keto-prostaglandin F1 a	2.4509	0.034206	1.4659	0.44885
	342.204	HMDB02904	2,3-Dinor-TXB2
142	238.23	HMDB60482	Hexadecenal	-2.4492	0.034307	1.4646	0.44885
143	367.153	HMDB29095	Tryptophyl-Tyrosine	-2.4428	0.034685	1.4599	0.45054
	367.153	HMDB29116	Tyrosyl-Tryptophan
144	131.142	HMDB11634	Norspermidine	2.4361	0.035084	1.4549	0.45054
145	284.214	HMDB01358	Retinal	-2.4349	0.035154	1.454	0.45054
	284.214	HMDB02152	11-cis-Retinaldehyde
	284.214	HMDB06218	9-cis-Retinal
	284.214	HMDB06220	13-cis-Retinal
	284.214	HMDB13117	Vitamin A2
146	329.293	HMDB06752	Dihydroceramide	-2.4285	0.035541	1.4493	0.45243
	329.293	HMDB13654	Palmitoyl Serinol
147	254.057	HMDB04195	5-L-Glutamyl-taurine	2.4244	0.035789	1.4462	0.45253
148	253.809	HMDB00675	Iodine	2.4106	0.036649	1.4359	0.46031
149	296.102	HMDB11685	DHAP(8:0)	-2.4017	0.03721	1.4293	0.46204
150	275.102	HMDB01786	Ethenodeoxyadenosine	2.3988	0.037391	1.4272	0.46204
151	312.022	HMDB10716	Gamma-Glutamyl-Se-methylselenocysteine	-2.3968	0.037523	1.4257	0.46204
152	328.204	HMDB14495	Megestrol	-2.3914	0.03787	1.4217	0.4633
153	252.136	HMDB59661	QH(2)	-2.3751	0.03894	1.4096	0.46688
154	283.092	HMDB00133	Guanosine	-2.3745	0.038976	1.4092	0.46688
	283.092	HMDB03333	8-Hydroxy-deoxyguanosine
155	130.111	HMDB02064	N-Acetylputrescine	-2.3723	0.039124	1.4076	0.46688
	130.111	HMDB60268	N-Acetylputrescinium
156	264.147	HMDB29008	Phenylalanyl-Valine	-2.3718	0.039155	1.4072	0.46688
	264.147	HMDB29134	Valyl-Phenylalanine
157	592.507	HMDB07022	DG(14:0/20:2(11Z,14Z)/0:0)	2.3671	0.039469	1.4037	0.46767
	592.507	HMDB07050	DG(14:1(9Z)/20:1(11Z)/0:0)
	592.507	HMDB07103	DG(16:0/18:2(9Z,12Z)/0:0)
	592.507	HMDB07130	DG(16:1(9Z)/18:1(11Z)/0:0)
	592.507	HMDB07131	DG(16:1(9Z)/18:1(9Z)/0:0)
	592.507	HMDB07186	DG(18:1(11Z)/16:1(9Z)/0:0)
	592.507	HMDB07215	DG(18:1(9Z)/16:1(9Z)/0:0)
	592.507	HMDB07243	DG(18:2(9Z,12Z)/16:0/0:0)
	592.507	HMDB07386	DG(20:1(11Z)/14:1(9Z)/0:0)
	592.507	HMDB07414	DG(20:2(11Z,14Z)/14:0/0:0)
	592.507	HMDB55995	DG(15:0/0:0/18:2n6)
	592.507	HMDB55997	DG(15:0/0:0/20:2n6)
	592.507	HMDB56138	DG(14:1n5/0:0/20:1n9)
	592.507	HMDB56157	DG(16:1n7/0:0/18:1n7)
	592.507	HMDB56158	DG(16:1n7/0:0/18:1n9)
158	457.171	HMDB01533	5,10-Methylene-THF	2.3582	0.040073	1.3971	0.46804
	457.171	HMDB06486	5-Methyldihydrofolic acid
159	283.128	HMDB28799	Glutaminyl-Histidine	2.3567	0.040181	1.396	0.46804
	283.128	HMDB28883	Histidinyl-Glutamine
	283.128	HMDB28899	Histidinyl-Gamma-glutamate
	283.128	HMDB29151	Gamma-glutamyl-Histidine
160	214.157	HMDB10727	3-Oxododecanoic acid	2.3537	0.040383	1.3938	0.46804
161	137.048	HMDB01123	2-Aminobenzoic acid	-2.3521	0.040494	1.3926	0.46804
	137.048	HMDB01538	3-Pyridylacetic acid
	137.048	HMDB01891	m-Aminobenzoic acid
162	126.043	HMDB00262	Thymine	-2.3443	0.041036	1.3868	0.47141
	126.043	HMDB02024	Imidazoleacetic acid
	126.043	HMDB60261	Imidazol-4-ylacetate
163	384.122	HMDB00939	S-Adenosylhomocysteine	-2.3307	0.041997	1.3768	0.47328
164	370.236	HMDB02886	6-Keto-prostaglandin F1a	2.321	0.042702	1.3696	0.47328
	370.236	HMDB03252	Thromboxane B2
	370.236	HMDB04049	20-Hydroxy-PGF2a
	370.236	HMDB12502	10,11-dihydro-20-dihydroxy-LTB4
	370.236	HMDB13039	Prostaglandin G1
165	416.365	HMDB12112	(22Alpha)-hydroxy-5alpha-campestan-3-one	2.3204	0.04274	1.3692	0.47328
	416.365	HMDB12173	4Alpha-hydroxymethyl-5alpha-cholesta-8-en-3beta-ol
166	198.075	HMDB59771	6-amino-5[N-methylformylamino]-1-methyluracil	2.3155	0.043099	1.3655	0.47328
167	290.111	HMDB12267	N-Succinyl-L,L-2,6-diaminopimelate	-2.3145	0.043172	1.3648	0.47328
168	187.168	HMDB01276	N1-Acetylspermidine	-2.3145	0.043174	1.3648	0.47328
	187.168	HMDB02189	N8-Acetylspermidine
169	406.272	HMDB00391	7-Ketodeoxycholic acid	2.3139	0.04322	1.3643	0.47328
	406.272	HMDB00400	3,7-Dihydroxy-12-oxocholanoic acid
	406.272	HMDB00502	3-Oxocholic acid
170	122.037	HMDB01870	Benzoic acid	2.3078	0.043674	1.3598	0.47328
	122.037	HMDB11718	4-Hydroxybenzaldehyde
171	194.043	HMDB00127	D-Glucuronic acid	-2.306	0.043806	1.3585	0.47328
	194.043	HMDB02545	Galacturonic acid
	194.043	HMDB02704	Iduronic acid
	194.043	HMDB06334	3-Dehydro-L-gulonate
	194.043	HMDB11731	5-Keto-D-gluconate
	194.043	HMDB11732	2-Keto-L-gluconate
172	384.106	HMDB41693	5-(3',5'-Dihydroxyphenyl)-gamma-valerolactone 3-O-glucuronide	2.3047	0.043905	1.3575	0.47328
	384.106	HMDB59989	5-(3',4'-Dihydroxyphenyl)-gamma-valerolactone-4'-O-glucuronide
173	174.126	HMDB31513	(±)-3-Hydroxynonanoic acid	-2.3039	0.043962	1.3569	0.47328
174	276.078	HMDB04818	Biotin sulfone	-2.2968	0.044495	1.3517	0.4742
175	268.073	HMDB02034	Homolanthionine	2.2949	0.044641	1.3503	0.4742
176	260.101	HMDB28820	Glutamyl-Hydroxyproline	2.2928	0.044802	1.3487	0.4742
	260.101	HMDB28862	Hydroxyprolyl-Glutamate
177	146.118	HMDB00895	Acetylcholine	-2.2839	0.045483	1.3421	0.4768
	146.118	HMDB01161	4-Trimethylammoniobutanoic acid
178	506.986	HMDB01134	Phosphoadenosine phosphosulfate	2.283	0.045554	1.3415	0.4768
179	386.34	HMDB11147	DG(18:0e/2:0/0:0)	-2.2791	0.045853	1.3386	0.47727
	386.34	HMDB11542	MG(0:0/20:0/0:0)
	386.34	HMDB11572	MG(20:0/0:0/0:0)
180	324.153	HMDB00600	Galactosylhydroxylysine	2.2734	0.046304	1.3344	0.47932
181	194.094	HMDB41666	3-Hydroxyphenyl-valeric acid	-2.257	0.047608	1.3223	0.49013
182	171.053	HMDB12289	Tetrahydrodipicolinate	2.2491	0.048255	1.3165	0.49409
183	567.332	HMDB10404	LysoPC(22:6(4Z,7Z,10Z,13Z,16Z,19Z))	-2.2326	0.049624	1.3043	0.50536
