# Supplementary material for: Broad Vitamin B6-Related Metabolic Disturbances in a Zebrafish Model of Hypophosphatasia (TNSALP-Deficiency)
Source: Int J Mol Sci. 2025 Apr 1;26(7):3270. doi: 10.3390/ijms26073270 (PMC11990062; doi:10.3390/ijms26073270)
Supplement: Supplementary file 1 [file ijms-26-03270-s001.zip › Table S4.xlsx]

## Sheet: Table S4
Table S4. Important features in metabolome of 10 dpf old alpl-/- larvae selected by volcano plot with fold change (FC) treshold equal to 2 and t-tests threshold value of p<0.05. Metabolites were measurered using DI-HRMS as described in materials and methods section. Statistical analysis was performed using Metaboanalyst 6.0 statistical analysis [one factor] module.
#	m/z	HMDB ID	Name	FC	log2(FC)	raw.pval	-log10(p)
1	275.127	HMDB13209	Alanyltryptophan	0.46872	-1.0932	6.0462e-05	4.2185
	275.127	HMDB28698	Alanyl-Tryptophan
	275.127	HMDB29076	Tryptophyl-Alanine
2	212.068	HMDB00913	Vanillactic acid	2.2096	1.1438	0.00039849	3.3996
	212.068	HMDB41661	3,4-Dihydroxyphenyllactic acid methyl ester
	212.068	HMDB41663	3-(3,4-Dihydroxyphenyl)-2-methoxypropionic acid
	212.068	HMDB41665	3-Hydroxy-4-methoxyphenyllactic acid
3	259.153	HMDB28800	Glutaminyl-Isoleucine	0.48076	-1.0566	0.00062655	3.203
	259.153	HMDB28801	Glutaminyl-Leucine
	259.153	HMDB28868	Hydroxyprolyl-Lysine
	259.153	HMDB28905	Isoleucyl-Glutamine
	259.153	HMDB28921	Isoleucyl-Gamma-glutamate
	259.153	HMDB28927	Leucyl-Glutamine
	259.153	HMDB28943	Leucyl-Gamma-glutamate
	259.153	HMDB28952	Lysyl-Hydroxyproline
	259.153	HMDB29152	Gamma-glutamyl-Isoleucine
	259.153	HMDB29153	Gamma-glutamyl-Leucine
4	128.12	HMDB01140	Octanal	0.20557	-2.2823	0.0010517	2.9781
5	165.079	HMDB00159	L-Phenylalanine	0.10647	-3.2315	0.0011401	2.943
	165.079	HMDB06044	Norsalsolinol
6	233.124	HMDB40033	2-Heptylbenzothiazole	2.1802	1.1245	0.0012804	2.8927
7	193.074	HMDB00821	Phenylacetylglycine	0.1885	-2.4073	0.0015251	2.8167
	193.074	HMDB00859	Methylhippuric acid
	193.074	HMDB11723	2-Methylhippuric acid
8	144.126	HMDB02284	N-Acetylcadaverine	0.47422	-1.0764	0.0016038	2.7948
	144.126	HMDB12135	1-(3-Aminopropyl)-4-aminobutanal
9	529.271	HMDB02497	Glycochenodeoxycholate-3-sulfate	0.11909	-3.0699	0.0016995	2.7697
	529.271	HMDB02409	N-[(3a,5b,7b)-7-hydroxy-24-oxo-3-(sulfooxy)cholan-24-yl]-Glycine
	529.271	HMDB02496	N-[(3a,5b,7a)-3-hydroxy-24-oxo-7-(sulfooxy)cholan-24-yl]-Glycine
10	268.071	HMDB11679	DHAP(6:0)	0.34461	-1.537	0.0018309	2.7373
11	243.158	HMDB28959	Lysyl-Proline	2.2337	1.1595	0.0018707	2.728
	243.158	HMDB29022	Prolyl-Lysine
12	120.044	HMDB01366	Purine	0.40253	-1.3128	0.0028292	2.5483
13	230.09	HMDB02335	Aspartyl-L-proline	0.30394	-1.7181	0.0033852	2.4704
	230.09	HMDB28761	Aspartyl-Proline
	230.09	HMDB29013	Prolyl-Aspartate
14	213.01	HMDB00682	Indoxyl sulfate	0.37184	-1.4272	0.0056359	2.249
15	134.033	HMDB01005	(S)-Ureidoglycolic acid	0.30094	-1.7325	0.005661	2.2471
16	271.141	HMDB11654	2-(3-Carboxy-3-(methylammonio)propyl)-L-histidine	0.081999	-3.6082	0.0057506	2.2403
17	81.9725	HMDB01033	Hydrogen sulfite	0.12398	-3.0118	0.0058923	2.2297
18	286.23	HMDB00305	Vitamin A	4.2932	2.1021	0.0059987	2.2219
	286.23	HMDB06216	11-cis-Retinol
	286.23	HMDB06217	9-cis-Retinol
	286.23	HMDB06221	13-cis Retinol
19	328.142	HMDB29007	Phenylalanyl-Tyrosine	0.44638	-1.1636	0.0064511	2.1904
	328.142	HMDB29112	Tyrosyl-Phenylalanine
20	188.152	HMDB01325	N6,N6,N6-Trimethyl-L-lysine	0.45956	-1.1217	0.0067611	2.17
21	286.057	HMDB02022	Glycineamideribotide	0.48288	-1.0503	0.0083765	2.0769
22	381.165	HMDB12201	Cis-zeatin-7-N-glucoside	2.5675	1.3604	0.0086007	2.0655
	381.165	HMDB12202	Cis-zeatin-9-N-glucoside
	381.165	HMDB12203	Cis-zeatin-O-glucoside
23	128.022	HMDB41833	Barbituric acid	0.46949	-1.0908	0.009265	2.0332
24	100.089	HMDB01318	4-Methylpentanal	0.23475	-2.0908	0.0094399	2.025
	100.089	HMDB05994	Hexanal
25	248.101	HMDB28829	Glutamyl-Threonine	0.27062	-1.8856	0.0097399	2.0114
	248.101	HMDB29060	Threoninyl-Glutamate
26	165.065	HMDB00897	7-Methylguanine	2.8266	1.4991	0.0099031	2.0042
	165.065	HMDB01566	3-Methylguanine
	165.065	HMDB03282	1-Methylguanine
	165.065	HMDB06040	N2-Methylguanine
27	270.012	HMDB06343	Selenocystathionine	0.21629	-2.209	0.010368	1.9843
28	228.04	HMDB01343	Mevalonic acid-5P	0.20942	-2.2555	0.010908	1.9622
29	155.035	HMDB60173	N-Methylethanolaminium phosphate	3.5446	1.8256	0.013942	1.8557
30	143.142	HMDB12925	Dehydrospermidine	0.4109	-1.2831	0.016244	1.7893
31	257.112	HMDB00942	Tetrahydroneopterin	0.27229	-1.8768	0.017556	1.7556
	257.112	HMDB02281	4a-Hydroxytetrahydrobiopterin
32	137.071	HMDB00699	1-Methylnicotinamide	2.1639	1.1136	0.018392	1.7354
33	270.219	HMDB28896	Histidinyl-Tryptophan	0.31084	-1.6858	0.028834	1.5401
	270.219	HMDB29085	Tryptophyl-Histidine
34	170.017	HMDB01460	Diethylthiophosphate	0.49485	-1.0149	0.032576	1.4871
35	479.119	HMDB41684	4'-O-Methyldelphinidin 3-O-beta-D-glucoside	2.1124	1.0789	0.032967	1.4819
36	360.132	HMDB06045	Dityrosine	0.45703	-1.1296	0.034141	1.4667
37	253.809	HMDB00675	Iodine	2.0826	1.0584	0.036649	1.4359
38	137.048	HMDB01123	2-Aminobenzoic acid	0.41767	-1.2596	0.040494	1.3926
	137.048	HMDB01538	3-Pyridylacetic acid
	137.048	HMDB01891	m-Aminobenzoic acid
39	290.111	HMDB12267	N-Succinyl-L,L-2,6-diaminopimelate	0.45764	-1.1277	0.043172	1.3648
40	386.34	HMDB11147	DG(18:0e/2:0/0:0)	0.41969	-1.2526	0.045853	1.3386
	386.34	HMDB11542	MG(0:0/20:0/0:0)
	386.34	HMDB11572	MG(20:0/0:0/0:0)
